# Supplementary material for: 6-Bromo-1,3-di-2-propynyl-1H-imidazo[4,5-b]pyridin-2(3H)-one
Source: Acta Crystallogr Sect E Struct Rep Online. 2010 Mar 6;66(Pt 4):o756. doi: 10.1107/S1600536810007701 (PMC2983980; doi:10.1107/S1600536810007701)
Supplement: Supplementary file 2 [file e-66-0o756-Isup2.hkl]

# 
# h,k,l, Fc-squared, Fo-squared, sigma(Fo-squared) and status flag 
# 
data_I
_shelx_title '  P21/c' 
_shelx_refln_list_code          4 
_shelx_F_calc_maximum      245.24 
_exptl_crystal_F_000       576.00 
_reflns_d_resolution_high  0.7108 
 
loop_ 
 _symmetry_equiv_pos_as_xyz 
 'x, y, z' 
 '-x, y+1/2, -z+1/2' 
 '-x, -y, -z' 
 'x, -y-1/2, z-1/2' 
 
_cell_length_a     9.0725 
_cell_length_b    18.6212 
_cell_length_c     7.0684 
_cell_angle_alpha  90.000 
_cell_angle_beta  102.995 
_cell_angle_gamma  90.000 
 
_shelx_F_squared_multiplier     1.000 
 
loop_ 
 _refln_index_h 
 _refln_index_k 
 _refln_index_l 
 _refln_F_squared_calc 
 _refln_F_squared_meas 
 _refln_F_squared_sigma 
 _refln_observed_status 
   2   0   0       68.22      108.66      1.98 o 
   3   0   0     1163.73     1381.31     16.66 o 
   4   0   0     9352.59     9463.47    170.22 o 
   5   0   0     5734.03     6062.84     97.57 o 
   6   0   0      922.82      924.64     15.76 o 
   7   0   0      335.39      355.12      8.05 o 
   8   0   0      662.07      739.60     27.11 o 
   9   0   0        7.21        9.43      3.51 o 
  10   0   0      147.92      151.45     10.38 o 
  11   0   0      386.57      405.33     15.07 o 
  12   0   0        0.41        2.70      7.32 o 
   1   1   0    13265.67     9082.54    227.70 o 
   2   1   0     2635.43     2807.42     23.53 o 
   3   1   0     4908.42     5318.48     49.03 o 
   4   1   0     1941.52     2039.75     21.33 o 
   5   1   0      160.80      176.46      2.83 o 
   6   1   0      175.82      193.98      3.61 o 
   7   1   0       16.66       16.02      1.78 o 
   8   1   0       41.26       49.91      2.14 o 
   9   1   0       42.04       51.47      2.81 o 
  10   1   0       16.01       21.78      3.45 o 
  11   1   0        2.60        0.51      4.55 o 
  12   1   0       78.54       77.49      7.67 o 
   1   2   0     1760.14     1823.68     17.24 o 
   2   2   0     2046.23     2080.11     16.91 o 
   3   2   0     3532.29     3693.38     32.91 o 
   4   2   0      759.13      760.76      7.87 o 
   5   2   0      143.50      112.09      2.11 o 
   6   2   0      167.77      158.05      2.90 o 
   7   2   0      105.07      119.98      2.94 o 
   8   2   0       15.94       19.19      2.01 o 
   9   2   0      266.84      239.19      5.15 o 
  10   2   0        3.69        0.38      3.95 o 
  11   2   0       25.78       32.42      4.79 o 
  12   2   0       23.36       23.59      6.62 o 
   1   3   0     2575.55     2714.28     21.74 o 
   2   3   0    14668.52    14726.84    122.86 o 
   3   3   0     1504.15     1352.55     14.78 o 
   4   3   0      632.20      549.04      6.04 o 
   5   3   0      105.94      107.14      2.17 o 
   6   3   0      627.34      586.88      7.37 o 
   7   3   0       38.20       36.66      1.90 o 
   8   3   0      358.73      345.03      6.66 o 
   9   3   0      252.88      276.30      5.83 o 
  10   3   0        0.42        5.46      3.53 o 
  11   3   0       12.16        3.48      4.21 o 
  12   3   0        7.00        3.55      6.92 o 
   0   4   0     6734.98     6648.71     79.57 o 
   1   4   0      585.11      613.81      5.10 o 
   2   4   0      466.17      470.57      4.22 o 
   3   4   0      142.09      140.52      1.52 o 
   4   4   0        5.58        5.71      0.76 o 
   5   4   0     1128.60     1175.83     13.35 o 
   6   4   0       79.50       77.96      2.10 o 
   7   4   0      109.38       99.17      2.38 o 
   8   4   0      526.24      514.09      7.39 o 
   9   4   0      122.36      117.83      3.61 o 
  10   4   0       26.41       24.34      3.54 o 
  11   4   0       17.70       13.17      4.31 o 
  12   4   0       43.54       54.05      9.34 o 
   1   5   0     2941.84     3276.62     28.33 o 
   2   5   0    11695.58    11718.47     95.82 o 
   3   5   0     4317.27     4319.27     37.10 o 
   4   5   0       14.01       14.50      0.95 o 
   5   5   0        0.20        0.97      1.18 o 
   6   5   0        6.87        6.23      1.35 o 
   7   5   0      836.96      820.76     10.12 o 
   8   5   0      145.84      152.74      3.43 o 
   9   5   0       62.00       74.18      3.27 o 
  10   5   0       69.31       93.25      4.20 o 
  11   5   0       50.71       51.68      5.63 o 
  12   5   0       49.12       45.84      5.93 o 
   0   6   0    11406.67    11161.12    133.37 o 
   1   6   0     1169.73     1053.36      8.98 o 
   2   6   0     6569.69     7012.75     60.41 o 
   3   6   0       60.54       72.35      1.36 o 
   4   6   0     3245.83     3411.68     32.50 o 
   5   6   0     1412.72     1387.96     14.71 o 
   6   6   0     2203.74     2112.66     22.34 o 
   7   6   0      334.42      373.45      6.60 o 
   8   6   0      112.03       84.70      2.43 o 
   9   6   0      203.80      173.10      4.45 o 
  10   6   0        1.69        0.72      3.08 o 
  11   6   0       65.96       81.49      6.53 o 
  12   6   0       12.72        5.36      5.26 o 
   1   7   0        9.03       10.25      0.64 o 
   2   7   0      878.21      998.11      9.08 o 
   3   7   0       12.27       20.73      0.76 o 
   4   7   0        4.49        4.58      0.84 o 
   5   7   0      105.96      105.98      2.31 o 
   6   7   0      121.98      124.75      2.44 o 
   7   7   0       14.43       11.66      1.69 o 
   8   7   0       12.43       10.09      2.06 o 
   9   7   0        8.27       10.72      2.64 o 
  10   7   0       42.78       47.16      3.55 o 
  11   7   0       47.14       54.73      4.93 o 
   0   8   0     7313.88     7216.12     91.24 o 
   1   8   0     2794.17     2850.63     24.10 o 
   2   8   0       13.87       28.76      0.78 o 
   3   8   0      554.73      678.98      6.33 o 
   4   8   0      814.17      777.09      8.90 o 
   5   8   0     1647.71     1559.06     16.42 o 
   6   8   0      393.36      398.65      6.22 o 
   7   8   0       79.90       63.12      2.07 o 
   8   8   0       41.08       19.26      2.25 o 
   9   8   0       90.65       77.68      3.85 o 
  10   8   0       11.33       14.35      3.46 o 
  11   8   0       35.01       45.62      5.01 o 
   1   9   0      370.56      355.34      3.50 o 
   2   9   0     6219.18     6388.67     58.66 o 
   3   9   0     1567.23     1439.78     13.39 o 
   4   9   0      534.03      475.42      5.41 o 
   5   9   0       21.49       17.99      1.30 o 
   6   9   0      542.66      515.09      6.42 o 
   7   9   0      308.40      276.50      4.51 o 
   8   9   0      208.88      205.49      5.23 o 
   9   9   0       40.82       52.92      3.16 o 
  10   9   0        5.54        3.40      3.29 o 
  11   9   0       35.47       29.41      4.65 o 
   0  10   0       73.43       72.01      1.81 o 
   1  10   0      282.19      289.14      2.81 o 
   2  10   0      113.46      123.49      1.84 o 
   3  10   0       12.13       16.28      0.93 o 
   4  10   0      667.66      718.94      9.40 o 
   5  10   0       42.57       44.15      1.70 o 
   6  10   0        7.15        8.65      1.64 o 
   7  10   0      325.62      324.65      5.02 o 
   8  10   0        6.86        5.47      2.20 o 
   9  10   0        3.34        2.21      3.07 o 
  10  10   0       14.04       17.86      3.50 o 
  11  10   0        0.18       -3.73      4.24 o 
   1  11   0      599.65      543.94      5.04 o 
   2  11   0     3321.42     3252.45     28.15 o 
   3  11   0     4570.05     4548.61     42.98 o 
   4  11   0     2040.13     2016.70     19.35 o 
   5  11   0       82.91       88.95      2.07 o 
   6  11   0       44.09       39.24      2.02 o 
   7  11   0     1012.18      948.50     11.66 o 
   8  11   0      228.07      229.66      4.65 o 
   9  11   0       81.12      105.32      3.99 o 
  10  11   0       16.44       28.48      4.98 o 
  11  11   0        2.38        7.36      4.41 o 
   0  12   0     2067.30     2034.13     27.72 o 
   1  12   0      347.34      303.78      3.75 o 
   2  12   0      239.30      244.77      2.95 o 
   3  12   0      473.07      501.73      5.25 o 
   4  12   0      648.93      623.96      6.45 o 
   5  12   0       38.19       38.32      2.07 o 
   6  12   0       50.20       57.94      2.00 o 
   7  12   0      105.51      117.29      3.40 o 
   8  12   0       21.55       31.79      2.84 o 
   9  12   0       26.64       16.96      3.68 o 
  10  12   0        2.58       -1.21      3.65 o 
  11  12   0       59.95       64.69      5.03 o 
   1  13   0       48.14       53.33      1.31 o 
   2  13   0      763.93      768.69      7.76 o 
   3  13   0      579.69      550.98      5.77 o 
   4  13   0     1123.75     1060.18     11.33 o 
   5  13   0      104.37      102.59      2.25 o 
   6  13   0      284.62      271.93      4.24 o 
   7  13   0      219.00      205.52      4.63 o 
   8  13   0       35.30       39.38      2.97 o 
   9  13   0       30.61       32.83      3.48 o 
  10  13   0       46.91       42.55      4.08 o 
   0  14   0     4564.52     4484.98     65.86 o 
   1  14   0     3903.95     3885.46     38.70 o 
   2  14   0      854.81      841.95      8.17 o 
   3  14   0       69.09       76.51      1.59 o 
   4  14   0     1232.91     1179.45     13.17 o 
   5  14   0     2114.30     2035.66     22.26 o 
   6  14   0     1009.28      953.87     11.03 o 
   7  14   0       77.29       86.53      3.76 o 
   8  14   0        3.85        0.43      2.88 o 
   9  14   0       69.56       61.01      4.14 o 
  10  14   0        4.78        4.92      3.79 o 
   1  15   0      498.79      457.77      5.36 o 
   2  15   0     2761.35     2559.63     26.61 o 
   3  15   0      834.35      793.43      9.17 o 
   4  15   0      281.29      264.43      3.96 o 
   5  15   0       69.10       64.91      2.10 o 
   6  15   0       12.04        7.73      2.11 o 
   7  15   0       93.29       70.22      3.15 o 
   8  15   0       36.88       33.42      3.48 o 
   9  15   0       49.09       57.00      3.87 o 
  10  15   0       53.06       61.63      4.40 o 
   0  16   0      568.22      576.36      9.22 o 
   1  16   0      151.96      154.62      2.71 o 
   2  16   0       64.37       64.02      1.84 o 
   3  16   0      337.04      322.87      4.50 o 
   4  16   0      373.71      391.18      5.04 o 
   5  16   0      904.76      893.01     14.38 o 
   6  16   0      225.48      219.63      4.17 o 
   7  16   0       16.05       24.28      3.43 o 
   8  16   0      103.27       94.52      4.08 o 
   9  16   0       26.50       25.43      3.79 o 
   1  17   0      974.15      958.92     10.99 o 
   2  17   0     1241.35     1258.58     15.78 o 
   3  17   0     1162.11     1187.78     12.79 o 
   4  17   0      668.88      627.44      8.07 o 
   5  17   0        9.18        8.59      2.12 o 
   6  17   0       15.72       17.84      2.45 o 
   7  17   0      165.72      165.51      5.68 o 
   8  17   0       83.51       92.80      5.02 o 
   9  17   0      103.13      113.14      4.69 o 
   0  18   0      579.32      545.64      9.10 o 
   1  18   0       18.90       26.67      1.71 o 
   2  18   0        0.89        1.17      1.74 o 
   3  18   0        5.81        3.12      2.02 o 
   4  18   0       28.99       33.08      2.23 o 
   5  18   0       29.10       27.82      2.20 o 
   6  18   0       40.41       43.05      2.82 o 
   7  18   0        0.40       -0.74      3.00 o 
   8  18   0        8.89        9.71      3.66 o 
   9  18   0        0.04       -0.88      4.20 o 
   1  19   0      199.63      223.00      3.91 o 
   2  19   0      695.35      694.57     13.63 o 
   3  19   0      347.90      332.32      5.43 o 
   4  19   0      175.90      175.96      3.65 o 
   5  19   0        3.40        2.65      2.33 o 
   6  19   0      136.80      130.35      4.34 o 
   7  19   0       45.32       42.28      3.15 o 
   8  19   0        8.33        9.13      4.00 o 
   0  20   0     1740.34     1680.66     27.93 o 
   1  20   0     1139.50     1108.31     13.33 o 
   2  20   0      108.44      104.28      3.07 o 
   3  20   0       45.23       44.69      2.75 o 
   4  20   0      431.12      427.62      6.64 o 
   5  20   0      471.69      477.95      8.98 o 
   6  20   0       92.31       89.27      3.61 o 
   7  20   0       75.50       83.07      4.16 o 
   8  20   0       44.97       63.07      4.74 o 
   1  21   0       32.33       35.98      3.14 o 
   2  21   0       20.46       24.15      2.63 o 
   3  21   0        0.21        0.95      2.36 o 
   4  21   0       57.58       65.13      3.17 o 
   5  21   0        1.59        1.77      2.88 o 
   6  21   0       40.47       43.95      3.75 o 
   7  21   0       49.18       58.11      4.11 o 
   0  22   0      819.15      845.72     15.03 o 
   1  22   0      502.39      462.57      6.58 o 
   2  22   0        6.88        2.88      2.59 o 
   3  22   0      165.38      181.99      4.22 o 
   4  22   0      283.84      292.28      5.83 o 
   5  22   0      141.81      147.37      4.36 o 
   6  22   0       49.56       55.33      3.97 o 
   1  23   0      184.46      204.50      4.41 o 
   2  23   0      321.28      318.06      5.62 o 
   3  23   0      147.86      159.75      4.11 o 
   4  23   0       37.80       33.36      3.16 o 
   5  23   0       22.30       27.09      3.91 o 
   0  24   0        5.34        8.68      4.13 o 
   1  24   0       13.90       14.84      3.01 o 
   2  24   0       21.41       21.86      3.02 o 
   3  24   0        0.28        1.46      2.76 o 
   4  24   0        0.60        0.94      3.76 o 
   1  25   0       30.01       24.32      3.20 o 
   2  25   0      338.17      343.26      6.61 o 
   3  25   0      313.96      320.74      6.46 o 
   0  26   0       42.60       45.72      4.92 o 
   1  26   0      107.61      100.15      4.65 o 
 -12   1   1       10.94        6.85      8.29 o 
 -11   1   1        6.30       11.97      5.00 o 
 -10   1   1        6.38       -1.44      2.81 o 
  -9   1   1       16.63        9.00      2.37 o 
  -8   1   1       23.98       37.56      2.11 o 
  -7   1   1     1468.67     1438.99     16.98 o 
  -6   1   1     1426.50     1367.63     16.04 o 
  -5   1   1      296.64      280.91      4.24 o 
  -4   1   1        2.24        1.73      0.62 o 
  -3   1   1    12347.15    12365.04    111.10 o 
  -2   1   1     7310.94     7329.12     67.75 o 
  -1   1   1     1750.98     1719.17     23.84 o 
   0   1   1      167.47      176.35      1.69 o 
   1   1   1       99.44       74.36      0.87 o 
   2   1   1      631.41      628.49      6.75 o 
   3   1   1     4058.85     4194.79     41.86 o 
   4   1   1     5979.52     5883.83     70.05 o 
   5   1   1     1202.79     1156.20     14.30 o 
   6   1   1       34.13       34.06      1.86 o 
   7   1   1      486.25      425.54      6.65 o 
   8   1   1      990.17      939.68     13.12 o 
   9   1   1      152.86      165.31      4.82 o 
  10   1   1        9.97        6.86      3.49 o 
  11   1   1        0.10       10.17      5.07 o 
  12   1   1        4.96       -7.69      5.13 o 
 -12   2   1        4.02       -1.92      7.91 o 
 -11   2   1        4.11        2.49      4.25 o 
 -10   2   1       78.33       82.52      3.87 o 
  -9   2   1      117.65      109.52      3.49 o 
  -8   2   1      463.94      406.57      6.40 o 
  -7   2   1      152.94      139.67      2.85 o 
  -6   2   1      172.58      177.49      3.01 o 
  -5   2   1      455.68      368.46      4.51 o 
  -4   2   1     2451.64     2302.99     22.26 o 
  -3   2   1      724.41      748.42      6.89 o 
  -2   2   1     6674.44     7104.69     63.56 o 
  -1   2   1     1358.78     1416.03     19.16 o 
   0   2   1       42.61       45.70      0.55 o 
   1   2   1     6392.94     6508.71     49.06 o 
   2   2   1     5545.42     5572.09     49.61 o 
   3   2   1      744.89      625.59      6.79 o 
   4   2   1       49.36       64.68      1.65 o 
   5   2   1      506.54      449.36      5.51 o 
   6   2   1      305.05      276.05      4.00 o 
   7   2   1      497.10      502.56      7.35 o 
   8   2   1       37.75       28.61      2.35 o 
   9   2   1       57.73       87.10      3.96 o 
  10   2   1        2.99       -1.01      3.68 o 
  11   2   1        1.30       -4.39      4.44 o 
  12   2   1       18.36       23.83      7.16 o 
 -12   3   1        9.24       10.64      6.08 o 
 -11   3   1       77.47       93.84      6.52 o 
 -10   3   1       39.99       43.69      3.47 o 
  -9   3   1        1.16        1.95      2.29 o 
  -8   3   1        4.76        7.00      1.88 o 
  -7   3   1      187.86      182.51      3.34 o 
  -6   3   1     1043.04     1039.46     11.25 o 
  -5   3   1       79.07       90.09      2.18 o 
  -4   3   1     1077.65     1199.50     11.28 o 
  -3   3   1      129.55      116.53      1.41 o 
  -2   3   1       71.64       92.22      1.27 o 
  -1   3   1      891.37      916.74     11.77 o 
   0   3   1     3423.26     3501.75     30.37 o 
   1   3   1        7.54        2.94      0.30 o 
   2   3   1        3.78        2.55      0.40 o 
   3   3   1       17.15       12.54      0.64 o 
   4   3   1      910.71      929.59     10.93 o 
   5   3   1     1294.40     1351.56     15.77 o 
   6   3   1        5.11        6.16      1.42 o 
   7   3   1       70.92       69.04      2.28 o 
   8   3   1        0.75        0.02      2.13 o 
   9   3   1        1.83       -1.17      3.50 o 
  10   3   1       22.39       36.00      3.80 o 
  11   3   1        0.14       -2.37      4.38 o 
  12   3   1        7.51       10.84      8.16 o 
 -12   4   1        6.05       10.31      6.17 o 
 -11   4   1       30.04       20.45      4.73 o 
 -10   4   1       13.98       36.13      3.92 o 
  -9   4   1      101.20      116.71      3.59 o 
  -8   4   1      696.79      607.01      8.38 o 
  -7   4   1      598.75      548.65      7.44 o 
  -6   4   1      183.10      186.64      3.44 o 
  -5   4   1     4621.17     4722.46     51.11 o 
  -4   4   1     8765.99     9107.87     83.72 o 
  -3   4   1     3150.29     3263.09     31.04 o 
  -2   4   1     1621.91     1823.25     16.82 o 
  -1   4   1    11713.50    11686.26    116.60 o 
   0   4   1      408.12      404.93      3.98 o 
   1   4   1     4702.05     4718.64     38.69 o 
   2   4   1    10352.54    10160.58     83.19 o 
   3   4   1     2287.48     2266.83     22.75 o 
   4   4   1       49.61       53.13      1.34 o 
   5   4   1     1870.88     1876.74     20.67 o 
   6   4   1     3080.95     3020.94     33.05 o 
   7   4   1     1414.33     1435.32     16.37 o 
   8   4   1       48.19       24.15      2.35 o 
   9   4   1       40.00       17.35      3.09 o 
  10   4   1      183.66      175.14      6.43 o 
  11   4   1        1.03       -6.48      4.32 o 
 -12   5   1        6.00       -3.98      6.00 o 
 -11   5   1       18.27       19.39      4.96 o 
 -10   5   1        3.20        1.83      3.18 o 
  -9   5   1        0.96        3.64      2.75 o 
  -8   5   1      118.45       88.00      2.79 o 
  -7   5   1      321.74      306.69      5.45 o 
  -6   5   1     1269.34     1259.16     16.36 o 
  -5   5   1       65.59       51.95      1.73 o 
  -4   5   1        3.22        2.09      0.68 o 
  -3   5   1      992.35      970.45      9.06 o 
  -2   5   1     1652.60     1664.38     15.82 o 
  -1   5   1     5506.72     5738.58     51.49 o 
   0   5   1     1214.07     1373.14     11.66 o 
   1   5   1      251.57      303.77      2.62 o 
   2   5   1     4397.99     4774.88     37.88 o 
   3   5   1     2369.89     2462.71     22.74 o 
   4   5   1     1376.58     1332.87     13.43 o 
   5   5   1      469.81      440.57      5.65 o 
   6   5   1       62.04       59.70      2.18 o 
   7   5   1      984.84      929.52     10.90 o 
   8   5   1      154.89      141.79      3.47 o 
   9   5   1        2.50        5.94      2.81 o 
  10   5   1        7.15       11.91      3.54 o 
  11   5   1        0.37        1.17      3.88 o 
 -12   6   1       84.32      106.85      6.40 o 
 -11   6   1       23.94       29.34      3.92 o 
 -10   6   1       18.82       25.77      3.99 o 
  -9   6   1       97.40      100.37      3.69 o 
  -8   6   1        1.47       -0.86      2.03 o 
  -7   6   1      303.11      296.72      5.06 o 
  -6   6   1      252.06      255.32      5.64 o 
  -5   6   1     2346.50     2454.29     27.77 o 
  -4   6   1     2132.09     2287.90     24.41 o 
  -3   6   1       12.16       22.39      0.77 o 
  -2   6   1      484.56      527.47      4.84 o 
  -1   6   1      560.87      573.58      5.86 o 
   0   6   1     4693.95     4807.73     40.43 o 
   1   6   1     1954.27     2057.24     16.96 o 
   2   6   1     1125.39     1119.02      9.56 o 
   3   6   1     1504.68     1549.96     14.00 o 
   4   6   1      195.07      187.98      2.47 o 
   5   6   1      563.10      565.51      6.49 o 
   6   6   1      735.35      688.55      7.84 o 
   7   6   1      314.77      318.50      4.49 o 
   8   6   1      344.26      344.51      5.39 o 
   9   6   1        4.97        0.35      2.52 o 
  10   6   1       18.94       14.93      3.79 o 
  11   6   1        0.61        3.56      4.44 o 
 -12   7   1       13.43       15.41      5.41 o 
 -11   7   1        0.69       -1.67      3.87 o 
 -10   7   1        9.93        0.91      3.35 o 
  -9   7   1       46.15       61.28      2.87 o 
  -8   7   1     1007.45     1021.57     14.25 o 
  -7   7   1     1627.43     1553.24     19.01 o 
  -6   7   1      632.58      610.78      7.19 o 
  -5   7   1      339.96      369.91      4.39 o 
  -4   7   1       14.19       16.15      1.01 o 
  -3   7   1     6781.29     7025.74     71.68 o 
  -2   7   1     8061.42     7955.92     73.38 o 
  -1   7   1     9048.58     9443.25     82.01 o 
   0   7   1     7774.29     8000.18     67.24 o 
   1   7   1      217.62      205.77      2.00 o 
   2   7   1      727.63      730.76      6.36 o 
   3   7   1     5601.68     5599.83     49.74 o 
   4   7   1     6378.89     6519.59     64.14 o 
   5   7   1     1514.30     1531.79     15.53 o 
   6   7   1      222.22      227.46      3.66 o 
   7   7   1      161.31      177.80      3.47 o 
   8   7   1      243.14      237.55      4.67 o 
   9   7   1      314.92      325.52      6.24 o 
  10   7   1       39.38       57.67      3.82 o 
  11   7   1       82.99      107.99      5.79 o 
 -12   8   1       90.84       96.92      6.38 o 
 -11   8   1       25.36       29.45      4.05 o 
 -10   8   1       42.92       44.46      3.73 o 
  -9   8   1        1.31        1.18      2.75 o 
  -8   8   1       51.36       45.35      2.33 o 
  -7   8   1       22.81       23.83      2.20 o 
  -6   8   1      474.04      463.65      6.92 o 
  -5   8   1      777.82      755.66      8.55 o 
  -4   8   1     2794.35     3035.49     34.10 o 
  -3   8   1      320.96      313.34      3.58 o 
  -2   8   1       62.98       52.72      0.97 o 
  -1   8   1     2701.11     3044.61     26.32 o 
   0   8   1      535.16      524.07      4.75 o 
   1   8   1     2011.89     2094.52     17.69 o 
   2   8   1     1654.23     1768.71     14.98 o 
   3   8   1     1435.66     1560.47     14.15 o 
   4   8   1      206.46      221.12      2.84 o 
   5   8   1       86.05       94.83      1.78 o 
   6   8   1      173.66      156.35      2.82 o 
   7   8   1     1104.39     1086.51     13.14 o 
   8   8   1       37.31       41.87      2.42 o 
   9   8   1       39.62       56.65      3.64 o 
  10   8   1        0.16        0.57      3.38 o 
  11   8   1       12.98       19.16      4.87 o 
 -11   9   1       41.10       40.89      4.41 o 
 -10   9   1       30.02       27.18      4.52 o 
  -9   9   1       25.17       23.34      3.05 o 
  -8   9   1        0.91       -0.07      2.03 o 
  -7   9   1       10.39        5.76      1.81 o 
  -6   9   1      668.80      665.52     11.06 o 
  -5   9   1     1648.29     1648.12     20.94 o 
  -4   9   1      271.11      293.91      3.73 o 
  -3   9   1      149.43      118.75      1.62 o 
  -2   9   1      996.33      983.13      9.91 o 
  -1   9   1     3879.40     4151.77     38.07 o 
   0   9   1     3279.36     3470.05     29.99 o 
   1   9   1      632.83      762.23      7.07 o 
   2   9   1      759.09      817.25      7.60 o 
   3   9   1      617.16      610.68      5.84 o 
   4   9   1      730.47      707.28      7.21 o 
   5   9   1      257.83      252.54      3.32 o 
   6   9   1      227.97      213.89      3.34 o 
   7   9   1       18.58       17.23      2.03 o 
   8   9   1       40.79       40.32      2.61 o 
   9   9   1       21.54       27.61      3.02 o 
  10   9   1        1.09        5.48      3.86 o 
  11   9   1       17.37       10.63      4.88 o 
 -11  10   1       13.22        3.40      4.04 o 
 -10  10   1       80.80       91.05      4.07 o 
  -9  10   1      176.49      182.25      5.22 o 
  -8  10   1        7.24        1.64      2.41 o 
  -7  10   1        6.78        5.78      1.86 o 
  -6  10   1       14.75        9.66      1.55 o 
  -5  10   1     1523.66     1481.01     16.32 o 
  -4  10   1     3228.94     3175.94     34.02 o 
  -3  10   1     1407.36     1364.12     12.68 o 
  -2  10   1     2971.47     3291.60     33.87 o 
  -1  10   1      426.11      355.56      3.64 o 
   0  10   1     8245.81     8649.12     74.33 o 
   1  10   1    12595.88    12982.92    111.98 o 
   2  10   1     2486.40     2344.81     21.08 o 
   3  10   1       36.77       24.32      1.37 o 
   4  10   1      340.02      352.35      4.20 o 
   5  10   1     2469.88     2404.05     23.97 o 
   6  10   1      770.51      741.17      8.39 o 
   7  10   1       67.73       69.76      2.96 o 
   8  10   1       32.65       40.98      2.72 o 
   9  10   1       27.40       41.14      3.19 o 
  10  10   1      144.22      127.57      5.13 o 
  11  10   1       16.50        5.80      4.52 o 
 -11  11   1       45.77       60.65      4.28 o 
 -10  11   1       69.50       63.36      3.80 o 
  -9  11   1        0.15       -0.56      2.99 o 
  -8  11   1       63.92       63.04      2.93 o 
  -7  11   1        0.68       -2.95      1.97 o 
  -6  11   1       62.69       62.67      2.27 o 
  -5  11   1      327.79      323.34      4.07 o 
  -4  11   1       21.64       20.92      1.18 o 
  -3  11   1      387.64      399.26      4.38 o 
  -2  11   1       96.32       91.92      1.56 o 
  -1  11   1      667.90      774.09      7.95 o 
   0  11   1      323.47      366.69      3.55 o 
   1  11   1        5.37        6.48      0.78 o 
   2  11   1       27.96       40.00      1.13 o 
   3  11   1       68.25       67.13      1.52 o 
   4  11   1      587.02      618.93      6.71 o 
   5  11   1      171.81      156.22      2.82 o 
   6  11   1       31.43       33.39      1.79 o 
   7  11   1        8.92       11.18      2.29 o 
   8  11   1        0.74       -3.66      2.44 o 
   9  11   1       90.64       86.66      3.98 o 
  10  11   1       20.57       20.86      4.69 o 
 -11  12   1        5.33       11.29      4.90 o 
 -10  12   1       53.26       58.51      3.87 o 
  -9  12   1       17.80       14.80      3.22 o 
  -8  12   1       33.93       34.04      2.80 o 
  -7  12   1        1.06        5.70      2.14 o 
  -6  12   1       51.17       57.69      2.24 o 
  -5  12   1      190.10      186.10      2.79 o 
  -4  12   1      429.15      408.52      4.61 o 
  -3  12   1     2321.06     2381.13     22.77 o 
  -2  12   1      669.57      707.10      7.68 o 
  -1  12   1      240.84      216.66      2.75 o 
   0  12   1     2697.85     2712.70     25.89 o 
   1  12   1     3452.55     3466.60     32.00 o 
   2  12   1     2494.35     2471.47     23.79 o 
   3  12   1        3.48        1.53      1.16 o 
   4  12   1      670.73      688.55      7.68 o 
   5  12   1      164.57      156.30      2.86 o 
   6  12   1      306.53      303.04      4.81 o 
   7  12   1      106.31      120.08      3.25 o 
   8  12   1       17.88       21.09      2.69 o 
   9  12   1        4.21        8.75      3.45 o 
  10  12   1        1.05       -0.85      4.07 o 
 -11  13   1       39.62       41.07      4.25 o 
 -10  13   1        2.72        0.89      3.64 o 
  -9  13   1        5.11        4.91      3.16 o 
  -8  13   1        8.79       10.85      3.22 o 
  -7  13   1      216.78      218.82      4.34 o 
  -6  13   1     1083.79     1063.93     14.31 o 
  -5  13   1      545.50      507.56      5.91 o 
  -4  13   1        0.87        1.54      1.08 o 
  -3  13   1     1179.49     1143.44     11.21 o 
  -2  13   1     2251.92     2198.38     23.83 o 
  -1  13   1     4460.20     4491.35     46.34 o 
   0  13   1     2882.27     2852.49     29.59 o 
   1  13   1      123.23      147.95      2.25 o 
   2  13   1      556.32      600.98      6.53 o 
   3  13   1     1218.61     1191.61     12.66 o 
   4  13   1     1436.79     1367.99     14.49 o 
   5  13   1     1059.58     1030.66     11.77 o 
   6  13   1        4.52        5.19      2.02 o 
   7  13   1       44.62       40.03      2.86 o 
   8  13   1       62.71       46.42      3.18 o 
   9  13   1       12.06        7.11      3.58 o 
  10  13   1       22.17       35.59      4.52 o 
 -10  14   1       16.77       13.58      3.72 o 
  -9  14   1        3.09        4.65      3.36 o 
  -8  14   1        4.09        9.02      2.99 o 
  -7  14   1       41.05       47.37      2.59 o 
  -6  14   1       55.26       57.01      2.38 o 
  -5  14   1      126.78      108.27      2.41 o 
  -4  14   1      204.37      168.01      2.55 o 
  -3  14   1      204.84      216.73      2.99 o 
  -2  14   1       14.50       13.44      1.25 o 
  -1  14   1       16.64       17.48      1.18 o 
   0  14   1       97.56       95.44      2.10 o 
   1  14   1      275.56      284.70      3.43 o 
   2  14   1        1.06        1.17      1.27 o 
   3  14   1      150.15      148.08      2.87 o 
   4  14   1        6.78        7.79      1.63 o 
   5  14   1      265.33      252.58      4.80 o 
   6  14   1        3.42        5.39      2.11 o 
   7  14   1       17.37       15.04      2.36 o 
   8  14   1        6.94        6.54      3.05 o 
   9  14   1       22.48       20.44      3.95 o 
  10  14   1        0.98       -0.53      4.30 o 
 -10  15   1        5.98        2.85      3.79 o 
  -9  15   1       29.50       17.43      3.64 o 
  -8  15   1      150.89      177.76      4.96 o 
  -7  15   1      336.39      353.63      5.84 o 
  -6  15   1      130.29      135.23      3.42 o 
  -5  15   1        7.00       11.57      1.77 o 
  -4  15   1      193.63      204.60      3.41 o 
  -3  15   1      152.92      149.70      2.48 o 
  -2  15   1     2291.85     2279.27     26.19 o 
  -1  15   1      967.33      963.28     10.57 o 
   0  15   1      419.82      433.22      5.14 o 
   1  15   1       81.07       65.30      1.56 o 
   2  15   1      553.84      578.94      6.66 o 
   3  15   1     2244.78     2238.46     23.37 o 
   4  15   1      226.19      236.32      3.86 o 
   5  15   1       21.15       27.94      2.00 o 
   6  15   1        4.72        3.74      2.19 o 
   7  15   1        2.97        5.00      2.59 o 
   8  15   1      222.80      221.69      5.20 o 
   9  15   1       56.83       68.40      5.17 o 
 -10  16   1        7.97        8.83      3.92 o 
  -9  16   1       15.07       14.73      3.61 o 
  -8  16   1      163.83      153.99      4.47 o 
  -7  16   1       13.94       14.15      2.77 o 
  -6  16   1      124.08      124.82      3.39 o 
  -5  16   1      498.68      483.85      6.20 o 
  -4  16   1      366.31      395.78      5.55 o 
  -3  16   1      375.22      394.07      5.16 o 
  -2  16   1        5.36        6.64      1.36 o 
  -1  16   1      752.46      700.38      7.52 o 
   0  16   1       76.57       84.95      1.94 o 
   1  16   1      326.39      337.41      4.32 o 
   2  16   1      958.73      942.46     11.42 o 
   3  16   1      140.09      142.24      2.81 o 
   4  16   1        6.05        8.01      1.81 o 
   5  16   1       87.56       92.22      2.72 o 
   6  16   1      424.70      412.34      6.52 o 
   7  16   1      353.35      361.62      6.25 o 
   8  16   1        1.57        6.15      3.32 o 
   9  16   1       34.45       32.56      4.01 o 
  -9  17   1       29.73       37.06      3.88 o 
  -8  17   1        3.04        5.77      3.26 o 
  -7  17   1        7.01        9.74      2.88 o 
  -6  17   1        2.28        1.50      2.20 o 
  -5  17   1       55.33       49.34      2.41 o 
  -4  17   1       17.09       16.52      1.90 o 
  -3  17   1        2.99        0.98      1.70 o 
  -2  17   1      119.27      105.47      2.32 o 
  -1  17   1      969.31      926.39     10.12 o 
   0  17   1      590.76      586.24      7.05 o 
   1  17   1      263.12      255.39      3.85 o 
   2  17   1      616.00      607.04      7.80 o 
   3  17   1      183.60      172.12      3.30 o 
   4  17   1      107.38       93.62      2.41 o 
   5  17   1       12.71       15.29      2.43 o 
   6  17   1       26.54       23.42      2.88 o 
   7  17   1        0.81        1.58      2.78 o 
   8  17   1        0.27        1.59      3.55 o 
   9  17   1        0.06       -1.06      4.16 o 
  -9  18   1       26.69       31.73      4.31 o 
  -8  18   1       88.77       83.85      4.05 o 
  -7  18   1       54.43       52.02      3.44 o 
  -6  18   1        5.40        8.68      2.41 o 
  -5  18   1      461.83      452.25      6.38 o 
  -4  18   1     1072.08     1019.82     12.30 o 
  -3  18   1     1143.80     1136.54     13.50 o 
  -2  18   1      254.19      274.98      4.20 o 
  -1  18   1       40.68       38.22      1.78 o 
   0  18   1     1656.82     1612.02     18.79 o 
   1  18   1     1982.31     1922.85     22.29 o 
   2  18   1     1023.35      948.54     11.59 o 
   3  18   1      261.18      221.35      4.04 o 
   4  18   1       28.97       33.89      2.35 o 
   5  18   1      223.84      210.73      5.38 o 
   6  18   1      404.32      413.42      7.08 o 
   7  18   1      119.92      129.84      4.12 o 
   8  18   1       13.58       17.85      4.23 o 
  -8  19   1       19.25       17.23      4.37 o 
  -7  19   1      138.06      141.34      5.29 o 
  -6  19   1      198.17      190.35      4.50 o 
  -5  19   1       25.54       24.22      2.42 o 
  -4  19   1       10.92        9.97      2.22 o 
  -3  19   1      388.95      331.77      5.09 o 
  -2  19   1      403.56      381.61      5.53 o 
  -1  19   1      382.97      389.11      5.28 o 
   0  19   1      315.69      314.34      4.76 o 
   1  19   1        0.56        2.06      1.81 o 
   2  19   1       48.41       60.27      2.30 o 
   3  19   1      522.14      514.18      8.11 o 
   4  19   1      371.91      344.04      5.74 o 
   5  19   1      167.50      171.43      3.97 o 
   6  19   1        3.05        5.36      3.00 o 
   7  19   1       39.74       42.77      3.52 o 
   8  19   1       78.98       77.96      4.80 o 
  -8  20   1        6.46       13.79      3.66 o 
  -7  20   1       13.29       20.86      3.34 o 
  -6  20   1       11.16       12.13      2.97 o 
  -5  20   1       22.69       28.25      2.55 o 
  -4  20   1       32.73       34.01      2.51 o 
  -3  20   1      240.16      242.34      4.27 o 
  -2  20   1      141.34      132.96      3.02 o 
  -1  20   1        0.33        3.18      1.80 o 
   0  20   1      230.44      220.29      3.99 o 
   1  20   1      391.62      373.60      5.51 o 
   2  20   1      296.15      284.24      5.44 o 
   3  20   1        0.30       -2.44      3.74 o 
   4  20   1       26.16       23.34      2.65 o 
   5  20   1        1.44        1.26      2.75 o 
   6  20   1        8.97       11.32      3.22 o 
   7  20   1        0.37        0.02      3.34 o 
  -7  21   1       84.94       93.98      6.67 o 
  -6  21   1      209.76      205.66      5.11 o 
  -5  21   1       29.13       28.60      3.17 o 
  -4  21   1       42.46       40.69      2.54 o 
  -3  21   1      403.75      373.56      5.39 o 
  -2  21   1     1183.29     1144.46     13.91 o 
  -1  21   1     1079.24     1058.31     13.61 o 
   0  21   1      433.37      431.78      6.56 o 
   1  21   1        1.21        1.36      2.18 o 
   2  21   1      327.59      327.21      5.92 o 
   3  21   1      707.76      703.18      9.61 o 
   4  21   1      486.35      479.54      7.84 o 
   5  21   1      365.89      370.71      6.48 o 
   6  21   1       10.79       11.34      3.38 o 
   7  21   1        6.84       -4.85      3.43 o 
  -6  22   1       27.91       32.45      4.15 o 
  -5  22   1      123.02      120.38      4.44 o 
  -4  22   1       79.34       82.03      3.45 o 
  -3  22   1      111.08      111.88      2.99 o 
  -2  22   1       22.31       30.78      2.53 o 
  -1  22   1       57.56       61.88      2.76 o 
   0  22   1      109.77      113.79      3.21 o 
   1  22   1      274.92      282.37      5.87 o 
   2  22   1      265.25      259.42      5.72 o 
   3  22   1       46.33       45.03      3.10 o 
   4  22   1        2.69       -4.39      2.93 o 
   5  22   1        4.91        3.05      3.22 o 
   6  22   1       33.15       31.77      3.62 o 
  -6  23   1       29.12       32.77      4.08 o 
  -5  23   1       60.61       57.68      3.16 o 
  -4  23   1        8.98       12.53      3.66 o 
  -3  23   1       69.69       75.31      3.15 o 
  -2  23   1      149.41      153.10      3.72 o 
  -1  23   1      126.60      116.88      3.57 o 
   0  23   1       60.10       59.70      2.93 o 
   1  23   1        1.12        2.24      2.74 o 
   2  23   1       25.05       23.45      3.23 o 
   3  23   1      114.74      115.32      3.85 o 
   4  23   1      158.88      168.92      4.42 o 
   5  23   1        5.22        4.67      3.51 o 
  -5  24   1      105.15       98.28      3.70 o 
  -4  24   1      277.45      273.91      5.69 o 
  -3  24   1      337.89      352.90      6.46 o 
  -2  24   1       50.77       59.28      3.04 o 
  -1  24   1       23.91       17.87      3.34 o 
   0  24   1      358.38      358.02      6.56 o 
   1  24   1      566.25      567.07     12.57 o 
   2  24   1      423.41      397.94      7.67 o 
   3  24   1       87.00       89.21      3.78 o 
   4  24   1       34.72       43.85      3.52 o 
  -3  25   1       44.81       38.95      3.33 o 
  -2  25   1      126.77      129.88      5.16 o 
  -1  25   1       34.05       37.82      3.20 o 
   0  25   1        5.80        5.08      3.05 o 
   1  25   1        0.98        4.53      3.15 o 
   2  25   1        9.89       16.83      3.51 o 
   3  25   1      109.04      122.07      4.16 o 
  -1  26   1        7.00        7.55      3.14 o 
   0  26   1      170.08      170.92      4.52 o 
 -12   0   2        0.15      -14.59      9.73 o 
 -11   0   2       13.00        4.39      6.54 o 
 -10   0   2      182.43      210.70      7.90 o 
  -9   0   2      392.44      411.33     10.68 o 
  -8   0   2       63.84       80.86      4.34 o 
  -7   0   2       36.61       36.54      2.66 o 
  -6   0   2      159.26      172.33      3.77 o 
  -5   0   2      297.97      310.02      5.84 o 
  -4   0   2     3122.20     3180.36     51.27 o 
  -3   0   2    11645.27    11934.95    175.84 o 
  -2   0   2     3421.53     3682.46     65.60 o 
  -1   0   2    36532.51    35608.00   1297.85 o 
   0   0   2     1769.41     1849.63     19.33 o 
   1   0   2    60143.82    53083.74   1170.98 o 
   2   0   2     8940.00     9105.10    102.12 o 
   3   0   2     5861.54     6044.03     88.13 o 
   4   0   2      657.07      589.30      9.32 o 
   5   0   2      697.81      749.72     13.04 o 
   6   0   2     1657.93     1656.95     27.58 o 
   7   0   2       12.80       16.29      2.73 o 
   8   0   2      164.42      189.39      6.39 o 
   9   0   2      148.46      175.41      7.32 o 
  10   0   2      160.71      191.44      8.19 o 
  11   0   2        6.86        7.88      7.19 o 
 -12   1   2        1.79       -4.43     17.41 o 
 -11   1   2       14.48       14.89      4.32 o 
 -10   1   2        7.07        5.51      3.03 o 
  -9   1   2       57.95       53.90      2.82 o 
  -8   1   2      174.89      173.87      4.43 o 
  -7   1   2      171.93      167.14      3.43 o 
  -6   1   2       45.40       42.35      1.48 o 
  -5   1   2     2574.27     2948.83     31.84 o 
  -4   1   2     2720.63     3017.71     31.36 o 
  -3   1   2       17.98       15.69      0.62 o 
  -2   1   2     1661.55     1689.73     20.37 o 
  -1   1   2    10056.91    10498.90    108.85 o 
   0   1   2    35252.86    32836.88    350.51 o 
   1   1   2     1172.97     1160.96      8.59 o 
   2   1   2      121.09      146.23      1.94 o 
   3   1   2       46.21       52.20      1.69 o 
   4   1   2     2519.90     2684.14     30.64 o 
   5   1   2      959.18     1027.57     11.69 o 
   6   1   2      232.60      233.35      3.98 o 
   7   1   2      190.30      199.96      4.55 o 
   8   1   2       47.18       55.31      3.13 o 
   9   1   2        3.88       -3.22      3.25 o 
  10   1   2       86.45       90.98      4.67 o 
  11   1   2        0.65       -6.78      4.52 o 
 -12   2   2       31.42       34.18      7.64 o 
 -11   2   2       12.03       22.28      4.43 o 
 -10   2   2        2.02       -0.97      3.16 o 
  -9   2   2       80.89       82.31      3.71 o 
  -8   2   2      189.48      169.88      4.10 o 
  -7   2   2        8.25        7.24      1.83 o 
  -6   2   2        7.84        6.03      1.24 o 
  -5   2   2       10.99       10.45      0.89 o 
  -4   2   2      364.43      487.26      5.97 o 
  -3   2   2     3814.28     3853.72     41.68 o 
  -2   2   2     4342.77     4572.39     54.56 o 
  -1   2   2      536.83      544.96      5.31 o 
   0   2   2      109.63      127.23      1.15 o 
   1   2   2      111.91       96.78      1.08 o 
   2   2   2     4007.75     4012.14     33.62 o 
   3   2   2      318.13      267.93      3.15 o 
   4   2   2      225.67      270.23      3.66 o 
   5   2   2        0.48        0.51      1.35 o 
   6   2   2       46.36       41.20      2.31 o 
   7   2   2        8.89        9.65      1.92 o 
   8   2   2      430.94      439.91      7.81 o 
   9   2   2       11.78       12.87      3.54 o 
  10   2   2       34.91       25.85      3.94 o 
  11   2   2        0.64        4.58      4.83 o 
 -12   3   2       64.69       90.41      9.34 o 
 -11   3   2      109.91      119.90      5.60 o 
 -10   3   2       89.06       82.39      3.69 o 
  -9   3   2       93.68       66.72      3.13 o 
  -8   3   2      381.76      383.71      6.53 o 
  -7   3   2      434.88      429.12      7.43 o 
  -6   3   2      459.15      428.90      6.92 o 
  -5   3   2     5054.18     5184.41     55.77 o 
  -4   3   2      152.14      145.14      2.04 o 
  -3   3   2     1363.74     1512.08     16.44 o 
  -2   3   2     1574.27     1552.52     18.69 o 
  -1   3   2    15054.27    14927.65    152.98 o 
   0   3   2    12598.03    12090.98     93.64 o 
   1   3   2     4715.08     4908.59     36.95 o 
   2   3   2        2.45        0.64      0.52 o 
   3   3   2     2594.23     2673.00     25.50 o 
   4   3   2     1838.14     1837.89     20.01 o 
   5   3   2     1639.37     1557.81     18.18 o 
   6   3   2      805.24      803.15      9.93 o 
   7   3   2       79.08       92.29      2.57 o 
   8   3   2       43.81       59.96      3.14 o 
   9   3   2      114.17       95.95      4.31 o 
  10   3   2      185.14      194.79      5.79 o 
  11   3   2       36.84       41.58      4.55 o 
 -12   4   2        2.36       12.64      5.95 o 
 -11   4   2        1.26        2.19      5.90 o 
 -10   4   2       37.60       35.36      3.71 o 
  -9   4   2      108.60      103.98      3.61 o 
  -8   4   2       91.41       78.82      2.78 o 
  -7   4   2      198.06      205.93      4.10 o 
  -6   4   2       23.68       22.02      1.21 o 
  -5   4   2      402.42      411.03      4.83 o 
  -4   4   2      192.34      200.74      2.37 o 
  -3   4   2        3.28        8.32      0.64 o 
  -2   4   2       71.39       84.52      1.69 o 
  -1   4   2       48.04       57.42      1.35 o 
   0   4   2        0.57        0.44      0.35 o 
   1   4   2      158.99      162.32      1.78 o 
   2   4   2      173.41      165.09      1.92 o 
   3   4   2      102.34       96.56      2.07 o 
   4   4   2       47.41       43.46      1.36 o 
   5   4   2        0.47        1.82      1.32 o 
   6   4   2      361.61      360.42      5.23 o 
   7   4   2      194.81      187.83      4.08 o 
   8   4   2       70.43       73.82      3.15 o 
   9   4   2       28.12       35.85      3.35 o 
  10   4   2       19.55       15.03      3.68 o 
  11   4   2        5.01        8.98      4.21 o 
 -12   5   2       34.03       33.28      5.24 o 
 -11   5   2       38.45       47.68      4.86 o 
 -10   5   2       32.80       33.04      3.89 o 
  -9   5   2       17.02       10.19      2.63 o 
  -8   5   2      123.08       93.40      3.42 o 
  -7   5   2      377.45      408.53      5.99 o 
  -6   5   2      823.85      825.72     10.44 o 
  -5   5   2      316.23      299.86      3.97 o 
  -4   5   2      464.28      496.22      5.62 o 
  -3   5   2      236.85      276.32      3.64 o 
  -2   5   2      913.15      872.67     12.15 o 
  -1   5   2     4352.45     4360.27     46.50 o 
   0   5   2     4088.01     4106.59     36.70 o 
   1   5   2     2423.61     2463.34     21.44 o 
   2   5   2       64.57       45.86      0.97 o 
   3   5   2     2037.46     2167.18     21.69 o 
   4   5   2     2694.58     2648.32     27.39 o 
   5   5   2      109.99      106.80      2.00 o 
   6   5   2      411.56      426.61      5.41 o 
   7   5   2       15.36        7.67      1.87 o 
   8   5   2      218.48      188.66      4.18 o 
   9   5   2        4.97        7.16      2.96 o 
  10   5   2       32.40       38.70      4.09 o 
  11   5   2       26.34       39.86      4.73 o 
 -12   6   2       28.45       16.88      4.74 o 
 -11   6   2        2.14       -3.99      4.41 o 
 -10   6   2       45.74       68.83      4.24 o 
  -9   6   2       21.97       27.13      3.38 o 
  -8   6   2      281.96      277.68      5.29 o 
  -7   6   2      693.25      657.75      8.70 o 
  -6   6   2        2.24        3.78      1.61 o 
  -5   6   2      303.32      270.52      3.34 o 
  -4   6   2      443.20      376.79      4.56 o 
  -3   6   2    11749.14    11862.96    148.77 o 
  -2   6   2     1079.97     1054.68     15.71 o 
  -1   6   2      149.45      152.95      3.33 o 
   0   6   2      784.14      826.69      8.09 o 
   1   6   2     2226.12     2274.29     21.01 o 
   2   6   2     2425.03     2296.87     21.93 o 
   3   6   2     4076.82     4149.37     39.41 o 
   4   6   2      133.38      106.18      1.87 o 
   5   6   2       49.57       42.44      1.47 o 
   6   6   2      221.69      199.81      3.34 o 
   7   6   2      643.23      614.23      8.64 o 
   8   6   2      691.98      714.55      9.89 o 
   9   6   2        3.38        2.12      3.01 o 
  10   6   2        2.54       -3.08      3.83 o 
  11   6   2       42.27       30.78      4.50 o 
 -12   7   2       23.19       25.78      4.82 o 
 -11   7   2       26.83       19.47      4.14 o 
 -10   7   2        9.51       10.62      3.33 o 
  -9   7   2        0.66        0.01      2.95 o 
  -8   7   2        1.14        1.40      2.31 o 
  -7   7   2      337.91      342.31      5.18 o 
  -6   7   2      359.56      338.95      5.58 o 
  -5   7   2        8.11       12.60      1.01 o 
  -4   7   2      128.51      143.20      2.37 o 
  -3   7   2      318.20      337.83      4.94 o 
  -2   7   2      330.42      364.91      5.73 o 
  -1   7   2      420.75      443.80      5.63 o 
   0   7   2      243.86      263.08      2.86 o 
   1   7   2        2.71        4.16      0.67 o 
   2   7   2      613.83      655.52      6.34 o 
   3   7   2      213.20      203.87      2.64 o 
   4   7   2      110.48      110.15      1.90 o 
   5   7   2       46.62       42.57      1.49 o 
   6   7   2      165.12      174.49      3.93 o 
   7   7   2       91.68       88.17      2.78 o 
   8   7   2        5.72        3.21      2.48 o 
   9   7   2       18.27       21.91      3.09 o 
  10   7   2        1.77        2.21      4.30 o 
  11   7   2       26.94       22.02      5.33 o 
 -12   8   2       79.55       83.95      5.75 o 
 -11   8   2        0.44       -0.33      3.90 o 
 -10   8   2        1.76        1.68      3.23 o 
  -9   8   2      104.67      121.48      3.87 o 
  -8   8   2      137.64      149.35      4.26 o 
  -7   8   2      600.06      560.47      8.64 o 
  -6   8   2      561.48      560.52      8.97 o 
  -5   8   2      307.28      298.19      4.58 o 
  -4   8   2     1086.59      989.50     12.05 o 
  -3   8   2     2892.40     2741.95     34.31 o 
  -2   8   2     3873.35     4146.40     51.95 o 
  -1   8   2     1592.39     1680.28     17.31 o 
   0   8   2      103.99      106.03      1.59 o 
   1   8   2     3724.52     3857.42     35.46 o 
   2   8   2     5568.38     5690.82     50.30 o 
   3   8   2     1020.74      915.98     10.21 o 
   4   8   2      636.84      558.41      6.12 o 
   5   8   2       22.15       22.10      1.65 o 
   6   8   2     1101.29     1061.72     11.62 o 
   7   8   2      236.40      228.11      4.34 o 
   8   8   2       90.37      103.19      3.28 o 
   9   8   2       11.88       23.50      3.40 o 
  10   8   2        0.32        4.32      3.74 o 
 -11   9   2        8.59        6.66      4.20 o 
 -10   9   2       25.85       23.18      3.68 o 
  -9   9   2      148.35      119.69      3.75 o 
  -8   9   2        0.40        2.02      2.38 o 
  -7   9   2       58.49       64.95      2.17 o 
  -6   9   2      312.35      283.57      4.61 o 
  -5   9   2     1466.78     1434.38     17.52 o 
  -4   9   2       22.54       18.76      0.97 o 
  -3   9   2      183.85      240.21      2.99 o 
  -2   9   2      847.51      756.32      9.69 o 
  -1   9   2     3093.77     3086.05     33.06 o 
   0   9   2     1030.65      982.12      9.60 o 
   1   9   2     1725.34     1746.62     16.19 o 
   2   9   2       11.63        3.87      1.03 o 
   3   9   2     1024.43     1041.89     10.31 o 
   4   9   2     1082.41     1045.43     10.80 o 
   5   9   2      703.18      695.63      7.84 o 
   6   9   2      157.76      165.15      3.09 o 
   7   9   2       67.73       53.98      2.59 o 
   8   9   2       69.69       57.80      3.05 o 
   9   9   2       70.28       64.15      3.78 o 
  10   9   2       23.47       25.99      3.90 o 
 -11  10   2        0.69       -0.12      4.19 o 
 -10  10   2        2.42        1.35      3.19 o 
  -9  10   2       25.18       32.44      3.02 o 
  -8  10   2       96.51      102.42      4.98 o 
  -7  10   2       73.36       76.06      2.57 o 
  -6  10   2      399.97      389.17      5.31 o 
  -5  10   2        0.84        0.47      1.12 o 
  -4  10   2      179.47      188.90      2.83 o 
  -3  10   2      553.26      585.74      6.29 o 
  -2  10   2       52.63       51.30      1.71 o 
  -1  10   2       17.59       26.06      2.11 o 
   0  10   2       67.40       70.56      1.30 o 
   1  10   2       11.96        8.67      0.93 o 
   2  10   2      251.08      240.88      2.87 o 
   3  10   2      859.44      870.05      9.07 o 
   4  10   2      123.58      130.05      2.31 o 
   5  10   2      175.25      171.33      3.02 o 
   6  10   2      155.16      165.38      3.25 o 
   7  10   2       79.11       75.24      2.80 o 
   8  10   2       28.74       31.22      3.08 o 
   9  10   2        4.93        6.86      3.42 o 
  10  10   2       11.36       15.94      4.30 o 
 -11  11   2       16.33       21.73      4.48 o 
 -10  11   2       10.77        5.71      3.33 o 
  -9  11   2        0.99        1.17      2.86 o 
  -8  11   2        3.72        1.22      2.54 o 
  -7  11   2      240.14      253.30      4.79 o 
  -6  11   2      514.30      513.93      6.81 o 
  -5  11   2      816.44      824.27      9.38 o 
  -4  11   2      832.89      855.99      9.62 o 
  -3  11   2       82.40       73.19      1.45 o 
  -2  11   2     1420.16     1447.23     17.45 o 
  -1  11   2     3391.79     3304.38     34.10 o 
   0  11   2     2065.03     1955.89     18.85 o 
   1  11   2      844.54      785.35      8.20 o 
   2  11   2       51.02       52.38      1.80 o 
   3  11   2      247.86      257.41      3.42 o 
   4  11   2     1535.61     1525.14     16.10 o 
   5  11   2      424.91      418.18      5.12 o 
   6  11   2      752.49      759.72      9.11 o 
   7  11   2       49.03       64.42      2.70 o 
   8  11   2      118.30       89.28      3.64 o 
   9  11   2       33.87       27.64      3.59 o 
  10  11   2       54.61       65.84      4.86 o 
 -11  12   2        1.92       13.17      4.36 o 
 -10  12   2       19.48       37.77      3.65 o 
  -9  12   2       78.75       88.80      3.68 o 
  -8  12   2      200.13      197.72      4.37 o 
  -7  12   2       84.32       68.12      2.47 o 
  -6  12   2      152.96      154.07      4.16 o 
  -5  12   2       67.19       75.60      2.24 o 
  -4  12   2       20.10       21.37      1.28 o 
  -3  12   2     2077.65     2054.40     22.05 o 
  -2  12   2      448.56      435.09      5.18 o 
  -1  12   2      409.37      388.77      4.51 o 
   0  12   2       38.09       37.90      1.08 o 
   1  12   2      619.70      611.02      6.30 o 
   2  12   2     1607.70     1566.36     15.33 o 
   3  12   2     1407.35     1369.24     13.94 o 
   4  12   2        9.58       10.30      1.52 o 
   5  12   2       16.85       17.23      2.00 o 
   6  12   2        8.86        7.03      1.99 o 
   7  12   2       17.38       15.30      2.43 o 
   8  12   2      127.40      135.05      4.06 o 
   9  12   2       20.85       39.40      4.32 o 
  10  12   2       31.14       37.11      4.86 o 
 -11  13   2       26.68       22.24      4.21 o 
 -10  13   2       18.11       22.87      3.56 o 
  -9  13   2       68.69       61.84      3.42 o 
  -8  13   2        3.81        3.46      2.75 o 
  -7  13   2       32.60       38.94      2.31 o 
  -6  13   2      758.36      741.62      9.73 o 
  -5  13   2     1156.22     1150.77     12.88 o 
  -4  13   2       37.40       42.25      1.26 o 
  -3  13   2      239.20      251.81      3.59 o 
  -2  13   2      221.98      222.36      2.88 o 
  -1  13   2     1071.79     1127.59     12.01 o 
   0  13   2      419.23      413.70      4.50 o 
   1  13   2      900.31      873.93      9.55 o 
   2  13   2      286.26      268.39      3.38 o 
   3  13   2        2.88        2.23      1.50 o 
   4  13   2      386.50      361.22      4.78 o 
   5  13   2     1271.67     1216.97     13.78 o 
   6  13   2      290.29      274.67      4.80 o 
   7  13   2       18.66       19.62      2.54 o 
   8  13   2        9.99        8.72      3.12 o 
   9  13   2       26.39       18.26      4.20 o 
 -10  14   2        3.50        7.57      3.54 o 
  -9  14   2      137.92      152.27      4.56 o 
  -8  14   2      203.49      195.87      4.85 o 
  -7  14   2      397.70      334.83      5.44 o 
  -6  14   2       45.59       41.67      2.66 o 
  -5  14   2      519.51      499.36      6.55 o 
  -4  14   2     2169.88     2072.61     21.56 o 
  -3  14   2     3413.04     3273.12     36.70 o 
  -2  14   2     2576.94     2530.50     27.58 o 
  -1  14   2      289.18      268.11      3.69 o 
   0  14   2      237.97      223.10      3.01 o 
   1  14   2     1806.79     1740.88     18.41 o 
   2  14   2     4456.54     4313.97     42.88 o 
   3  14   2     2300.54     2220.54     23.12 o 
   4  14   2      966.37      916.46     10.59 o 
   5  14   2        0.43        2.61      1.98 o 
   6  14   2      514.93      483.70      6.89 o 
   7  14   2      410.04      380.05      6.13 o 
   8  14   2      213.29      226.56      6.13 o 
   9  14   2       22.08       34.84      4.94 o 
 -10  15   2        8.43       13.64      3.67 o 
  -9  15   2       21.84       28.92      3.39 o 
  -8  15   2       18.90       28.56      3.01 o 
  -7  15   2       20.47       16.40      2.58 o 
  -6  15   2       83.68       69.49      2.61 o 
  -5  15   2      177.79      161.37      3.62 o 
  -4  15   2       33.29       34.71      1.72 o 
  -3  15   2      122.92      126.63      2.38 o 
  -2  15   2      424.54      407.38      5.16 o 
  -1  15   2     1995.48     1906.64     20.97 o 
   0  15   2      910.73      881.32      9.61 o 
   1  15   2      678.54      665.09      7.27 o 
   2  15   2       39.41       41.92      1.84 o 
   3  15   2      417.41      408.78      5.21 o 
   4  15   2      219.58      216.56      4.36 o 
   5  15   2       85.72       78.95      2.70 o 
   6  15   2      111.32      112.25      3.20 o 
   7  15   2        7.41        8.60      2.78 o 
   8  15   2        0.13        7.92      4.00 o 
   9  15   2        0.23       -0.16      4.86 o 
 -10  16   2        2.74       -0.21      3.55 o 
  -9  16   2        0.58        2.40      3.25 o 
  -8  16   2       11.43       11.44      2.95 o 
  -7  16   2      147.71      158.47      4.76 o 
  -6  16   2       57.08       63.41      3.41 o 
  -5  16   2        0.21       -1.22      1.96 o 
  -4  16   2      692.90      686.95      9.06 o 
  -3  16   2      236.13      260.40      3.75 o 
  -2  16   2        8.87       10.84      1.43 o 
  -1  16   2       31.62       35.41      1.57 o 
   0  16   2       16.73       20.88      1.46 o 
   1  16   2      241.84      240.91      3.48 o 
   2  16   2       11.00        8.81      1.73 o 
   3  16   2      126.27      120.12      2.50 o 
   4  16   2      491.89      486.55      6.71 o 
   5  16   2       52.43       57.70      2.74 o 
   6  16   2       87.97       88.15      3.05 o 
   7  16   2      156.63      152.41      4.31 o 
   8  16   2       16.78       24.51      4.22 o 
  -9  17   2       29.58       25.59      3.35 o 
  -8  17   2        1.58        4.78      2.90 o 
  -7  17   2      195.00      200.06      4.73 o 
  -6  17   2      356.24      364.11      6.22 o 
  -5  17   2      648.68      635.37     12.78 o 
  -4  17   2      320.28      338.58      5.31 o 
  -3  17   2      101.66       92.11      2.17 o 
  -2  17   2      237.41      244.86      3.92 o 
  -1  17   2     1262.41     1251.97     14.74 o 
   0  17   2     1960.08     1968.82     21.63 o 
   1  17   2      740.42      742.88      8.74 o 
   2  17   2       16.65       14.64      1.90 o 
   3  17   2       69.01       78.93      2.52 o 
   4  17   2     1168.28     1176.31     15.84 o 
   5  17   2      496.73      478.89      7.25 o 
   6  17   2      140.49      155.00      4.69 o 
   7  17   2        9.01       18.01      3.67 o 
   8  17   2        8.76        7.72      4.25 o 
  -9  18   2       36.27       31.75      4.35 o 
  -8  18   2        0.58       -0.06      2.62 o 
  -7  18   2        1.18        0.32      3.37 o 
  -6  18   2        4.28        4.91      2.98 o 
  -5  18   2       18.04       19.85      2.82 o 
  -4  18   2       84.83       81.54      2.73 o 
  -3  18   2      197.26      190.35      3.31 o 
  -2  18   2       30.96       32.89      1.79 o 
  -1  18   2      186.75      179.68      3.42 o 
   0  18   2       99.40       95.62      2.27 o 
   1  18   2      368.64      343.81      4.80 o 
   2  18   2       41.92       49.22      2.42 o 
   3  18   2       37.26       41.49      2.38 o 
   4  18   2       27.92       23.99      2.43 o 
   5  18   2       20.42       19.02      3.52 o 
   6  18   2        1.79        0.97      3.08 o 
   7  18   2        5.16        7.19      3.56 o 
   8  18   2       20.73       17.58      6.25 o 
  -8  19   2        5.16        5.85      3.88 o 
  -7  19   2       15.16       25.32      3.70 o 
  -6  19   2      123.09      122.29      4.87 o 
  -5  19   2      447.68      459.18      8.13 o 
  -4  19   2      209.02      204.90      5.38 o 
  -3  19   2        1.21       -2.00      1.98 o 
  -2  19   2      148.08      129.79      2.80 o 
  -1  19   2      972.17      957.93     11.63 o 
   0  19   2      773.82      781.07      9.70 o 
   1  19   2      485.30      463.79      6.39 o 
   2  19   2       10.37        7.50      2.02 o 
   3  19   2      133.51      135.46      3.41 o 
   4  19   2      264.97      260.88      5.16 o 
   5  19   2      351.10      338.03      6.05 o 
   6  19   2       69.61       74.20      3.75 o 
   7  19   2        0.10        0.72      3.74 o 
  -8  20   2       34.45       39.67      4.45 o 
  -7  20   2        1.63        5.24      3.79 o 
  -6  20   2        1.60        5.43      3.50 o 
  -5  20   2        8.84        6.07      3.33 o 
  -4  20   2      378.92      374.72      7.92 o 
  -3  20   2      671.61      651.66      9.44 o 
  -2  20   2      629.00      637.87      8.29 o 
  -1  20   2      131.50      136.16      3.19 o 
   0  20   2      133.36      137.39      3.80 o 
   1  20   2      686.94      678.76      8.71 o 
   2  20   2      929.27      931.53     11.52 o 
   3  20   2      316.91      317.50      6.84 o 
   4  20   2       95.17      104.53      3.42 o 
   5  20   2       36.25       35.58      3.12 o 
   6  20   2       49.45       59.20      4.06 o 
   7  20   2        5.86        2.76      4.02 o 
  -7  21   2       48.08       56.12      4.44 o 
  -6  21   2        2.16        2.35      4.09 o 
  -5  21   2        5.47        5.84      3.47 o 
  -4  21   2       13.48       15.01      3.16 o 
  -3  21   2       31.56       38.66      3.20 o 
  -2  21   2        1.35        3.04      1.87 o 
  -1  21   2       28.40       25.61      2.35 o 
   0  21   2       42.04       44.30      2.50 o 
   1  21   2       35.05       41.94      2.56 o 
   2  21   2        5.10        7.65      2.86 o 
   3  21   2       10.03       10.71      2.88 o 
   4  21   2        8.93        8.22      3.10 o 
   5  21   2        7.17        8.09      3.08 o 
   6  21   2        0.09       -5.73      3.82 o 
  -6  22   2       48.82       54.83      6.67 o 
  -5  22   2        1.98        1.50      3.53 o 
  -4  22   2       38.30       38.15      3.47 o 
  -3  22   2      233.44      235.87      6.21 o 
  -2  22   2      373.43      382.72      6.62 o 
  -1  22   2      105.86      114.57      3.32 o 
   0  22   2        8.81        7.04      2.57 o 
   1  22   2      317.41      339.22      6.83 o 
   2  22   2      504.43      498.60      8.59 o 
   3  22   2      138.72      132.98      3.93 o 
   4  22   2        1.28       -2.24      3.58 o 
   5  22   2       83.63       88.73      4.28 o 
  -5  23   2      147.67      140.30      5.47 o 
  -4  23   2      148.99      157.63      5.04 o 
  -3  23   2       14.32       14.05      3.64 o 
  -2  23   2       56.21       49.09      3.75 o 
  -1  23   2      501.82      472.57      7.53 o 
   0  23   2      502.97      515.66      9.22 o 
   1  23   2      139.62      127.84      3.72 o 
   2  23   2       18.34       19.79      3.04 o 
   3  23   2       79.25       84.62      3.73 o 
   4  23   2      174.64      183.65      5.07 o 
  -4  24   2       14.48       16.33      3.94 o 
  -3  24   2       32.68       35.15      4.05 o 
  -2  24   2       39.95       45.73      4.37 o 
  -1  24   2        5.17        7.81      2.45 o 
   0  24   2        0.34        4.98      2.83 o 
   1  24   2        0.31       -1.84      3.01 o 
   2  24   2       19.29       19.51      3.34 o 
   3  24   2       26.33       26.00      3.60 o 
  -3  25   2        2.43        1.83      3.96 o 
  -2  25   2      201.15      194.90      6.28 o 
  -1  25   2      315.23      314.42      7.03 o 
   0  25   2      139.88      129.67      3.97 o 
   1  25   2      170.28      175.30      6.60 o 
   2  25   2       39.77       36.88      3.69 o 
 -12   1   3        0.28        6.34      7.34 o 
 -11   1   3        1.20        3.03      6.14 o 
 -10   1   3       22.42       17.84      4.37 o 
  -9   1   3      161.90      137.21      4.81 o 
  -8   1   3      201.34      182.31      7.80 o 
  -7   1   3      201.38      184.49      4.39 o 
  -6   1   3     1066.88     1074.10     18.23 o 
  -5   1   3      586.50      549.70      6.68 o 
  -4   1   3     3372.18     3488.92     39.53 o 
  -3   1   3     1822.82     1967.52     23.74 o 
  -2   1   3      180.73      165.20      2.23 o 
  -1   1   3     1608.32     1617.80     13.65 o 
   0   1   3     1057.00     1028.16      7.09 o 
   1   1   3     2208.20     2101.58     16.70 o 
   2   1   3     3115.37     3015.16     24.60 o 
   3   1   3      168.33      156.15      2.23 o 
   4   1   3       40.92       49.91      1.55 o 
   5   1   3     1138.08     1089.39     12.45 o 
   6   1   3      610.12      566.81      7.95 o 
   7   1   3      307.67      314.04      5.82 o 
   8   1   3        2.19        6.66      3.05 o 
   9   1   3       88.72       73.01      4.35 o 
  10   1   3       13.10       10.22      4.25 o 
 -12   2   3        1.80        0.40     10.70 o 
 -11   2   3        1.72        4.07      6.15 o 
 -10   2   3        0.07       -0.77      4.30 o 
  -9   2   3        1.11        1.67      3.07 o 
  -8   2   3       87.58       99.07      4.91 o 
  -7   2   3      893.25      888.21     16.39 o 
  -6   2   3      216.50      209.97      4.13 o 
  -5   2   3       69.42       79.02      4.15 o 
  -4   2   3     1287.54     1265.98     19.92 o 
  -3   2   3     1909.16     1810.53     25.31 o 
  -2   2   3     2138.29     2214.73     26.68 o 
  -1   2   3     1266.24     1209.91     10.27 o 
   0   2   3       22.60       20.39      0.47 o 
   1   2   3       22.30       28.91      0.72 o 
   2   2   3     1842.82     1952.57     16.95 o 
   3   2   3     2552.78     2563.08     24.49 o 
   4   2   3     2275.85     2214.38     22.26 o 
   5   2   3       12.34       15.82      1.50 o 
   6   2   3        1.09       -1.98      1.69 o 
   7   2   3      747.04      705.38     11.04 o 
   8   2   3      173.91      174.79      4.62 o 
   9   2   3        2.45       -1.08      3.68 o 
  10   2   3        7.12        5.13      3.76 o 
 -12   3   3        8.68       -1.50      7.73 o 
 -11   3   3       17.63       15.37      7.02 o 
 -10   3   3        4.88       14.15      4.42 o 
  -9   3   3       13.85       20.74      2.89 o 
  -8   3   3       45.67       42.24      2.67 o 
  -7   3   3       86.80       86.74      5.43 o 
  -6   3   3      308.83      329.86      8.46 o 
  -5   3   3     2414.29     2591.07     29.71 o 
  -4   3   3      223.30      231.92      3.56 o 
  -3   3   3      397.18      465.16      6.23 o 
  -2   3   3      194.45      199.49      2.35 o 
  -1   3   3        2.73        2.44      0.51 o 
   0   3   3      223.66      220.72      2.00 o 
   1   3   3      403.56      400.67      3.67 o 
   2   3   3      296.49      312.75      4.18 o 
   3   3   3      397.92      386.19      4.09 o 
   4   3   3       51.48       51.67      1.43 o 
   5   3   3      767.66      738.13      8.64 o 
   6   3   3      800.94      808.25      9.65 o 
   7   3   3        2.53        2.66      2.14 o 
   8   3   3       43.88       36.18      2.99 o 
   9   3   3        9.80        4.81      3.34 o 
  10   3   3        0.19        2.85      3.70 o 
 -12   4   3        0.39        3.95      7.87 o 
 -11   4   3       19.07       12.74      5.15 o 
 -10   4   3       18.06       14.55      4.50 o 
  -9   4   3        2.87       -1.24      3.27 o 
  -8   4   3      103.14      120.44      7.27 o 
  -7   4   3     1031.95     1018.30     14.60 o 
  -6   4   3     1126.95     1120.50     17.52 o 
  -5   4   3      582.59      665.18      9.76 o 
  -4   4   3     1362.84     1379.16     19.02 o 
  -3   4   3     3057.85     2993.45     37.87 o 
  -2   4   3     7289.87     7409.09     79.11 o 
  -1   4   3     3503.23     3522.45     36.18 o 
   0   4   3       50.58       49.13      0.95 o 
   1   4   3        4.49        7.08      0.58 o 
   2   4   3     1980.76     2057.32     19.00 o 
   3   4   3     3729.41     3653.68     34.80 o 
   4   4   3     2981.39     2945.98     28.18 o 
   5   4   3      411.03      424.82      5.12 o 
   6   4   3       11.79       13.39      1.98 o 
   7   4   3      868.34      810.76     10.92 o 
   8   4   3      363.14      368.22      6.34 o 
   9   4   3       55.33       75.46      4.37 o 
  10   4   3        0.81        3.15      3.93 o 
 -12   5   3       48.61       50.82      8.19 o 
 -11   5   3        2.73        2.67      5.03 o 
 -10   5   3       19.65       22.51      4.69 o 
  -9   5   3       10.81       18.40      4.02 o 
  -8   5   3      138.38      114.95      4.31 o 
  -7   5   3     1029.56     1030.73     14.88 o 
  -6   5   3      314.13      330.48      4.98 o 
  -5   5   3      638.82      619.76      7.76 o 
  -4   5   3     1253.92     1223.12     14.53 o 
  -3   5   3      635.38      690.23      9.13 o 
  -2   5   3      470.51      517.08      7.38 o 
  -1   5   3      351.30      329.22      4.69 o 
   0   5   3     1133.65     1121.74     10.09 o 
   1   5   3     1825.85     1850.55     16.03 o 
   2   5   3      932.39      904.60      8.92 o 
   3   5   3       83.48       99.34      1.75 o 
   4   5   3       10.77       13.20      1.30 o 
   5   5   3      588.57      614.22      6.84 o 
   6   5   3      626.98      620.27      7.76 o 
   7   5   3        3.55        4.40      2.83 o 
   8   5   3      187.30      157.29      3.97 o 
   9   5   3        8.29        3.04      3.44 o 
  10   5   3        0.86       -1.38      4.07 o 
 -12   6   3        0.64       -0.14      5.85 o 
 -11   6   3        0.45        3.87      6.89 o 
 -10   6   3        0.91       -2.26      4.31 o 
  -9   6   3       34.60       34.83      3.79 o 
  -8   6   3      419.35      398.40      9.21 o 
  -7   6   3      117.08      132.52      3.33 o 
  -6   6   3       95.56       94.84      2.89 o 
  -5   6   3      117.11      140.74      2.36 o 
  -4   6   3      820.76      794.78     10.29 o 
  -3   6   3     1320.34     1364.51     22.20 o 
  -2   6   3      328.59      335.01      6.43 o 
  -1   6   3     1072.93     1068.46     11.60 o 
   0   6   3      695.81      715.81      6.78 o 
   1   6   3       87.36       83.38      1.34 o 
   2   6   3       13.55       17.50      0.94 o 
   3   6   3      412.00      388.87      4.33 o 
   4   6   3      815.81      817.59      8.64 o 
   5   6   3      535.91      516.85      6.19 o 
   6   6   3       61.56       65.07      2.70 o 
   7   6   3       26.73       29.05      2.57 o 
   8   6   3       19.20       18.45      2.93 o 
   9   6   3       82.16       83.69      3.84 o 
  10   6   3       15.11       15.97      4.26 o 
 -12   7   3      104.16      120.67      7.54 o 
 -11   7   3       12.84       24.10      4.80 o 
 -10   7   3       35.73       38.93      4.18 o 
  -9   7   3      235.77      207.83      5.87 o 
  -8   7   3       13.19        9.67      2.79 o 
  -7   7   3      232.92      250.39      4.21 o 
  -6   7   3     2118.31     2137.85     25.32 o 
  -5   7   3     1963.07     1982.04     23.77 o 
  -4   7   3     4097.21     4201.63     52.68 o 
  -3   7   3      907.32      874.28     14.53 o 
  -2   7   3      578.44      605.03     11.49 o 
  -1   7   3     2473.47     2478.67     26.44 o 
   0   7   3     5236.79     5324.50     48.43 o 
   1   7   3     6025.81     5904.43     54.16 o 
   2   7   3     4343.94     4284.69     37.98 o 
   3   7   3      677.09      681.18      7.58 o 
   4   7   3      170.76      175.75      4.45 o 
   5   7   3     2073.32     2021.99     22.12 o 
   6   7   3      794.82      768.12      9.74 o 
   7   7   3      593.58      624.11     10.63 o 
   8   7   3      302.34      347.48      6.41 o 
   9   7   3       15.25       10.69      4.32 o 
  10   7   3        7.28        4.20      4.42 o 
 -12   8   3        1.72       -4.00      6.22 o 
 -11   8   3       17.64       19.55      4.85 o 
 -10   8   3       65.68       65.05      4.78 o 
  -9   8   3      128.18      135.57      7.48 o 
  -8   8   3      158.19      147.92      4.15 o 
  -7   8   3      246.75      228.25      5.61 o 
  -6   8   3        7.56        7.80      1.45 o 
  -5   8   3        1.83        5.37      1.49 o 
  -4   8   3      577.90      586.71      7.81 o 
  -3   8   3     1265.10     1333.66     21.85 o 
  -2   8   3     2392.45     2497.41     33.63 o 
  -1   8   3      929.79      912.61     10.45 o 
   0   8   3        7.78        9.64      0.82 o 
   1   8   3       42.48       36.94      1.22 o 
   2   8   3      640.93      620.52      6.59 o 
   3   8   3      462.81      505.27      6.02 o 
   4   8   3      934.64      957.21     10.42 o 
   5   8   3       82.65       86.48      2.32 o 
   6   8   3      397.77      401.66      5.63 o 
   7   8   3        4.17        3.42      2.55 o 
   8   8   3      130.76      128.29      3.79 o 
   9   8   3       62.96       66.86      4.17 o 
  10   8   3       38.87       55.17      4.37 o 
 -11   9   3        0.11       -7.00      4.67 o 
 -10   9   3       35.55       41.27      4.41 o 
  -9   9   3       30.57       33.86      3.67 o 
  -8   9   3       16.28       13.83      2.68 o 
  -7   9   3        9.37        7.54      2.14 o 
  -6   9   3      135.38      126.24      3.62 o 
  -5   9   3      310.29      316.89      6.37 o 
  -4   9   3      708.63      711.97     10.55 o 
  -3   9   3     1152.33     1177.60     19.29 o 
  -2   9   3      291.97      335.20      4.92 o 
  -1   9   3      125.11      116.88      1.94 o 
   0   9   3     3964.09     4159.59     39.46 o 
   1   9   3     2741.15     2785.63     27.74 o 
   2   9   3       32.02       22.44      1.23 o 
   3   9   3      221.86      236.46      3.42 o 
   4   9   3      247.89      268.57      4.52 o 
   5   9   3      667.98      638.59      7.80 o 
   6   9   3      124.52      126.78      3.12 o 
   7   9   3        8.81        7.34      2.63 o 
   8   9   3       17.13       25.99      2.99 o 
   9   9   3       27.35       17.54      3.75 o 
  10   9   3       65.14       62.61      4.44 o 
 -11  10   3        7.85        2.35      4.73 o 
 -10  10   3       56.74       51.79      4.38 o 
  -9  10   3        1.10        5.88      3.05 o 
  -8  10   3      162.01      159.89      4.33 o 
  -7  10   3      102.11      108.59      3.35 o 
  -6  10   3      611.31      599.21     10.86 o 
  -5  10   3     1207.60     1222.99     18.50 o 
  -4  10   3      397.30      362.97      4.85 o 
  -3  10   3      762.94      711.70     12.56 o 
  -2  10   3     2631.36     2556.36     32.62 o 
  -1  10   3     5282.77     5544.21     62.25 o 
   0  10   3     1656.17     1727.03     17.30 o 
   1  10   3      755.74      807.52      8.45 o 
   2  10   3     2094.34     2168.55     22.54 o 
   3  10   3     1601.98     1582.03     16.64 o 
   4  10   3     1631.82     1591.72     16.20 o 
   5  10   3       67.22       64.96      2.14 o 
   6  10   3      139.12      138.93      3.46 o 
   7  10   3      100.64       91.79      3.30 o 
   8  10   3        4.99        3.90      3.16 o 
   9  10   3       46.86       54.46      4.18 o 
  10  10   3        5.02        4.89      4.94 o 
 -11  11   3        6.33       12.25      4.97 o 
 -10  11   3        0.62       -3.36      3.78 o 
  -9  11   3       88.83       83.96      3.92 o 
  -8  11   3       22.09       19.80      2.91 o 
  -7  11   3        8.77       10.92      2.58 o 
  -6  11   3       12.53       10.90      1.68 o 
  -5  11   3      111.59      104.50      2.80 o 
  -4  11   3      673.93      656.55      7.85 o 
  -3  11   3       13.04       17.08      1.14 o 
  -2  11   3        0.43        1.64      0.90 o 
  -1  11   3      104.75       97.63      2.00 o 
   0  11   3      535.08      563.89      6.36 o 
   1  11   3      308.09      305.48      4.16 o 
   2  11   3       85.29       87.64      2.05 o 
   3  11   3        4.83        5.37      1.42 o 
   4  11   3        1.43        2.02      1.64 o 
   5  11   3      336.52      344.11      5.84 o 
   6  11   3       45.04       43.16      2.52 o 
   7  11   3        0.33       -2.59      2.69 o 
   8  11   3       27.88       29.54      3.42 o 
   9  11   3        7.07        3.89      3.80 o 
 -11  12   3       50.15       54.33      5.43 o 
 -10  12   3        5.17       13.73      3.81 o 
  -9  12   3        0.47       -2.80      3.39 o 
  -8  12   3       55.30       58.78      3.34 o 
  -7  12   3      199.97      213.18      5.30 o 
  -6  12   3      168.30      175.71      3.46 o 
  -5  12   3       70.70       69.71      3.03 o 
  -4  12   3       16.17       21.53      1.40 o 
  -3  12   3      367.24      363.40      5.62 o 
  -2  12   3     2070.31     2005.41     24.16 o 
  -1  12   3     1824.25     1821.60     20.85 o 
   0  12   3      487.19      485.92      5.56 o 
   1  12   3      104.14      120.71      2.43 o 
   2  12   3      745.82      762.92      7.87 o 
   3  12   3     1873.91     1819.42     19.10 o 
   4  12   3      150.01      143.73      3.14 o 
   5  12   3       16.50       16.40      2.08 o 
   6  12   3        2.15        4.42      2.39 o 
   7  12   3       51.91       45.35      3.01 o 
   8  12   3       30.30       28.55      4.08 o 
   9  12   3        3.13        9.84      4.80 o 
 -10  13   3       77.82       89.84      6.17 o 
  -9  13   3        1.78        2.61      3.33 o 
  -8  13   3       10.68       14.34      3.08 o 
  -7  13   3        3.50        5.57      2.71 o 
  -6  13   3      228.33      232.37      4.42 o 
  -5  13   3      791.87      772.26      8.96 o 
  -4  13   3     1212.68     1152.47     14.21 o 
  -3  13   3      594.11      619.70      8.99 o 
  -2  13   3        2.11        4.88      1.28 o 
  -1  13   3      642.02      618.59      7.63 o 
   0  13   3     4399.76     4453.20     45.91 o 
   1  13   3     2996.45     2985.10     29.81 o 
   2  13   3      482.24      471.81      5.30 o 
   3  13   3        8.59       11.58      1.64 o 
   4  13   3       85.38       94.84      2.55 o 
   5  13   3      685.62      691.42      8.92 o 
   6  13   3      525.75      529.40      7.48 o 
   7  13   3       78.02       77.11      3.38 o 
   8  13   3       10.99       17.90      3.77 o 
   9  13   3        0.53       -5.90      4.82 o 
 -10  14   3        6.44        7.90      3.94 o 
  -9  14   3        0.06       -2.82      3.45 o 
  -8  14   3        0.57        6.84      3.32 o 
  -7  14   3       23.21       17.99      2.89 o 
  -6  14   3       24.50       23.33      2.43 o 
  -5  14   3       19.76       16.31      1.89 o 
  -4  14   3      305.94      293.67      4.50 o 
  -3  14   3       70.59       67.11      2.37 o 
  -2  14   3       11.98       14.58      1.47 o 
  -1  14   3        0.02        1.05      1.40 o 
   0  14   3       54.50       61.32      1.51 o 
   1  14   3        4.30        4.44      1.38 o 
   2  14   3       14.05       13.59      1.48 o 
   3  14   3        8.80        7.08      2.00 o 
   4  14   3      435.79      433.36      6.35 o 
   5  14   3       13.08       13.23      2.27 o 
   6  14   3        4.20        3.36      2.91 o 
   7  14   3        3.98        5.17      3.40 o 
   8  14   3        7.48        4.22      4.10 o 
 -10  15   3        1.98        2.16      4.07 o 
  -9  15   3       71.67       83.84      4.24 o 
  -8  15   3      171.33      169.46      5.08 o 
  -7  15   3        0.10       -0.27      2.94 o 
  -6  15   3      138.25      142.08      4.48 o 
  -5  15   3      166.42      173.63      4.13 o 
  -4  15   3      169.94      198.00      3.73 o 
  -3  15   3     1065.71     1100.66     13.69 o 
  -2  15   3        6.79        1.71      1.64 o 
  -1  15   3      515.42      508.18      7.40 o 
   0  15   3      291.23      294.56      4.70 o 
   1  15   3      614.17      611.82      7.79 o 
   2  15   3      916.23      882.11     10.01 o 
   3  15   3        8.22       15.31      2.09 o 
   4  15   3      258.86      268.02      4.73 o 
   5  15   3       98.19      100.34      4.05 o 
   6  15   3       95.27      101.19      3.76 o 
   7  15   3       78.36       88.24      3.83 o 
   8  15   3        6.76       12.77      4.36 o 
  -9  16   3        8.55        3.12      3.86 o 
  -8  16   3       65.85       71.96      3.95 o 
  -7  16   3      261.44      257.75      6.21 o 
  -6  16   3      141.29      139.79      4.17 o 
  -5  16   3        3.27        5.43      2.31 o 
  -4  16   3       97.09       91.81      3.18 o 
  -3  16   3      239.65      253.02      4.72 o 
  -2  16   3      948.74      911.69     12.40 o 
  -1  16   3       55.61       62.03      2.45 o 
   0  16   3        3.92        5.51      1.47 o 
   1  16   3       32.30       28.22      1.77 o 
   2  16   3       86.29       95.04      2.44 o 
   3  16   3      457.90      463.96      6.52 o 
   4  16   3      162.53      166.88      4.31 o 
   5  16   3       73.32       73.55      3.31 o 
   6  16   3       33.16       32.38      3.31 o 
   7  16   3       94.61       92.56      4.31 o 
   8  16   3      115.50      114.72      5.92 o 
  -9  17   3        0.08        1.42      3.92 o 
  -8  17   3        0.47        0.44      3.50 o 
  -7  17   3        1.95       -0.61      3.22 o 
  -6  17   3       55.57       49.14      4.74 o 
  -5  17   3        5.31        7.07      2.52 o 
  -4  17   3       95.69       88.27      3.14 o 
  -3  17   3      235.93      233.07      4.92 o 
  -2  17   3      225.10      227.95      5.29 o 
  -1  17   3       26.93       28.51      2.29 o 
   0  17   3      569.04      537.49      7.40 o 
   1  17   3      639.88      620.26      7.51 o 
   2  17   3        1.06        0.45      1.97 o 
   3  17   3        1.75        2.16      2.05 o 
   4  17   3       23.08       20.24      2.89 o 
   5  17   3       15.51        8.06      2.96 o 
   6  17   3        3.29       -1.17      3.19 o 
   7  17   3        1.59        2.02      3.83 o 
  -9  18   3        3.68        5.78      4.03 o 
  -8  18   3       49.82       62.40      5.26 o 
  -7  18   3      112.56      138.34      6.72 o 
  -6  18   3      168.17      182.60      5.06 o 
  -5  18   3       73.94       69.33      3.71 o 
  -4  18   3       46.63       42.96      2.64 o 
  -3  18   3      678.00      638.09      9.98 o 
  -2  18   3     1337.88     1313.16     18.62 o 
  -1  18   3     1394.64     1387.94     18.36 o 
   0  18   3      337.53      332.32      5.50 o 
   1  18   3      348.79      365.24      5.05 o 
   2  18   3      680.17      681.14      8.39 o 
   3  18   3      976.98      961.93     12.58 o 
   4  18   3      419.13      411.14      7.54 o 
   5  18   3       70.65       74.00      3.64 o 
   6  18   3        6.74        2.05      3.60 o 
   7  18   3       77.90       78.79      7.11 o 
  -8  19   3       75.65       74.91      4.43 o 
  -7  19   3        8.25        6.78      3.57 o 
  -6  19   3       92.88       93.43      3.96 o 
  -5  19   3      240.63      239.31      5.88 o 
  -4  19   3      244.14      225.91      4.91 o 
  -3  19   3       36.17       34.86      2.78 o 
  -2  19   3       74.81       68.45      3.04 o 
  -1  19   3       56.39       53.03      2.92 o 
   0  19   3      274.19      276.62      4.88 o 
   1  19   3      236.64      231.80      4.43 o 
   2  19   3      253.07      250.20      4.79 o 
   3  19   3       33.51       28.33      2.86 o 
   4  19   3       28.05       30.21      2.87 o 
   5  19   3      202.17      199.33      5.16 o 
   6  19   3      165.75      194.30      5.39 o 
  -7  20   3        2.40        3.18      3.78 o 
  -6  20   3        6.97        8.47      3.82 o 
  -5  20   3        1.30       -0.90      3.03 o 
  -4  20   3        0.95       -1.44      2.78 o 
  -3  20   3       49.17       54.62      4.29 o 
  -2  20   3      164.71      164.61      4.28 o 
  -1  20   3      222.54      212.21      7.80 o 
   0  20   3       37.44       40.38      3.30 o 
   1  20   3        1.61        2.35      2.34 o 
   2  20   3      123.10      114.34      3.30 o 
   3  20   3      218.36      207.35      4.75 o 
   4  20   3       18.49       19.29      3.34 o 
   5  20   3       14.31       19.18      3.45 o 
   6  20   3        0.07       -2.62      3.83 o 
  -7  21   3       10.56       13.51      4.04 o 
  -6  21   3       69.15       71.97      4.65 o 
  -5  21   3      322.85      326.68      7.37 o 
  -4  21   3      260.04      259.22      6.24 o 
  -3  21   3      309.76      315.05      6.44 o 
  -2  21   3       12.74       16.57      3.22 o 
  -1  21   3      206.59      204.70      5.39 o 
   0  21   3      766.67      745.15     12.60 o 
   1  21   3      833.08      823.06     11.70 o 
   2  21   3      355.09      353.91      6.42 o 
   3  21   3        7.83        4.08      3.10 o 
   4  21   3       10.98       15.04      3.48 o 
   5  21   3       90.49       89.97      4.12 o 
  -6  22   3        6.59       11.85      4.19 o 
  -5  22   3        9.04       12.84      4.89 o 
  -4  22   3       93.39       94.54      4.21 o 
  -3  22   3      103.97      110.01      4.05 o 
  -2  22   3      289.55      287.07      6.72 o 
  -1  22   3       76.15       84.37      3.98 o 
   0  22   3       14.52       14.78      3.49 o 
   1  22   3        9.86       13.81      2.76 o 
   2  22   3      111.41      116.49      3.90 o 
   3  22   3      170.02      168.14      4.67 o 
   4  22   3       71.35       77.68      4.06 o 
  -5  23   3       29.11       30.35      4.44 o 
  -4  23   3      124.96      135.68      5.40 o 
  -3  23   3      100.18      106.71      4.44 o 
  -2  23   3        1.90        4.31      3.57 o 
  -1  23   3       25.84       28.54      4.02 o 
   0  23   3       84.70       81.92      4.62 o 
   1  23   3      121.47      117.50      5.07 o 
   2  23   3       47.62       51.35      3.38 o 
   3  23   3       15.61       13.16      3.48 o 
  -4  24   3       22.01       20.14      6.74 o 
  -3  24   3      227.55      205.66      7.84 o 
  -2  24   3      353.23      362.59      8.81 o 
  -1  24   3      229.04      230.66      6.89 o 
   0  24   3       67.00       72.92      4.80 o 
   1  24   3       21.55       19.46      2.91 o 
   2  24   3      146.71      150.56      4.45 o 
 -12   0   4        0.59       -3.87      9.90 o 
 -11   0   4       28.37       16.36      9.73 o 
 -10   0   4       41.14       31.51      9.18 o 
  -9   0   4      153.35      138.87     10.67 o 
  -8   0   4      270.20      270.80     10.48 o 
  -7   0   4      116.52      120.60      8.40 o 
  -6   0   4     1536.89     1632.13     36.88 o 
  -5   0   4     2803.38     2925.28     71.51 o 
  -4   0   4     1215.32     1356.93     28.58 o 
  -3   0   4      726.34      751.71     13.77 o 
  -2   0   4     2476.18     2430.29     38.12 o 
  -1   0   4    11118.27    11061.90    166.58 o 
   0   0   4    26256.76    26164.78    290.28 o 
   1   0   4      658.14      608.54      7.21 o 
   2   0   4     1299.49     1391.53     17.65 o 
   3   0   4     1451.81     1472.38     18.95 o 
   4   0   4     2511.80     2614.79     35.78 o 
   5   0   4     2747.45     2645.42     48.48 o 
   6   0   4       76.82       87.17      4.37 o 
   7   0   4        1.22       -0.69      3.85 o 
   8   0   4       33.30       45.37      8.17 o 
   9   0   4       10.83        9.64      6.31 o 
  10   0   4       70.15       74.80      6.16 o 
 -12   1   4       14.97       13.35      7.91 o 
 -11   1   4        2.13       -1.29     10.53 o 
 -10   1   4       85.84       92.60      7.16 o 
  -9   1   4       28.66       27.01      3.84 o 
  -8   1   4        8.36        9.24      2.48 o 
  -7   1   4      155.68      152.84      4.49 o 
  -6   1   4        0.03        3.55      1.83 o 
  -5   1   4        1.81        6.35      1.19 o 
  -4   1   4      967.94     1030.36     13.97 o 
  -3   1   4     1613.64     1680.60     19.22 o 
  -2   1   4      653.51      729.33      7.09 o 
  -1   1   4     1632.01     1828.68     15.69 o 
   0   1   4     1300.96     1414.00     11.01 o 
   1   1   4     8008.90     8393.47     67.68 o 
   2   1   4      532.63      555.86      5.02 o 
   3   1   4      742.10      734.99      7.50 o 
   4   1   4        0.21        1.32      1.37 o 
   5   1   4      342.21      366.40      4.94 o 
   6   1   4       42.81       46.00      2.83 o 
   7   1   4        4.17        3.57      2.82 o 
   8   1   4       40.44       50.40      3.70 o 
   9   1   4       71.98       75.31      4.41 o 
  10   1   4        4.75        7.13      4.09 o 
 -12   2   4       54.63       70.77      8.42 o 
 -11   2   4       17.14       18.43     13.32 o 
 -10   2   4       28.21       15.78      5.92 o 
  -9   2   4       42.74       34.07      4.10 o 
  -8   2   4      101.39      107.77      8.58 o 
  -7   2   4       87.88       86.42      5.70 o 
  -6   2   4      121.43      112.77      3.41 o 
  -5   2   4       17.59       15.49      1.59 o 
  -4   2   4      179.49      193.85      3.46 o 
  -3   2   4      596.06      669.11      9.48 o 
  -2   2   4     1310.51     1257.71     13.59 o 
  -1   2   4     2003.15     1953.27     16.90 o 
   0   2   4       66.16       50.24      0.92 o 
   1   2   4      548.22      523.78      4.47 o 
   2   2   4       39.65       44.74      1.44 o 
   3   2   4     1522.72     1534.92     14.93 o 
   4   2   4       76.86       69.08      1.75 o 
   5   2   4       43.60       40.64      2.56 o 
   6   2   4        4.14        6.00      2.12 o 
   7   2   4       38.09       38.78      2.88 o 
   8   2   4        1.69       -1.24      3.22 o 
   9   2   4      132.65      129.10      4.77 o 
  10   2   4       11.24       17.51      4.72 o 
 -12   3   4        5.77        1.00      7.82 o 
 -11   3   4        4.78       10.50     12.02 o 
 -10   3   4       38.84       36.84      7.82 o 
  -9   3   4       94.72      100.29      5.64 o 
  -8   3   4      349.53      317.28     17.73 o 
  -7   3   4      173.22      178.09      4.52 o 
  -6   3   4      122.07      133.75     10.45 o 
  -5   3   4      438.99      414.85      8.78 o 
  -4   3   4     1114.86     1033.66     14.45 o 
  -3   3   4     1363.03     1412.41     16.87 o 
  -2   3   4     2716.93     2850.82     30.41 o 
  -1   3   4       22.73       29.14      0.78 o 
   0   3   4     1051.82     1071.55      8.87 o 
   1   3   4     4266.13     4161.49     35.73 o 
   2   3   4     2155.81     2181.81     19.56 o 
   3   3   4      718.37      662.46      6.86 o 
   4   3   4       68.51       89.24      1.90 o 
   5   3   4       72.86       80.07      2.70 o 
   6   3   4      254.24      251.06      4.62 o 
   7   3   4      100.01      110.02      3.18 o 
   8   3   4      127.35      140.91      4.29 o 
   9   3   4       51.75       64.55      4.28 o 
  10   3   4       14.21       -0.01      4.23 o 
 -12   4   4       36.01       37.97      8.09 o 
 -11   4   4        0.22        7.86      6.68 o 
 -10   4   4       13.90       12.11      4.41 o 
  -9   4   4       28.61       16.88      3.96 o 
  -8   4   4      226.08      212.17      6.19 o 
  -7   4   4       38.76       36.29      2.48 o 
  -6   4   4      105.75      104.81      3.24 o 
  -5   4   4      400.88      388.42      6.69 o 
  -4   4   4       31.97       33.55      1.53 o 
  -3   4   4       97.35       94.33      1.85 o 
  -2   4   4      163.69      158.36      2.16 o 
  -1   4   4      230.26      246.45      2.80 o 
   0   4   4      286.69      291.79      3.02 o 
   1   4   4       84.76       98.37      2.02 o 
   2   4   4       72.48       68.54      1.34 o 
   3   4   4       31.28       30.46      1.60 o 
   4   4   4       27.96       28.60      1.99 o 
   5   4   4      476.95      465.15      6.14 o 
   6   4   4        8.64        8.60      2.17 o 
   7   4   4       11.47        9.53      2.65 o 
   8   4   4       69.96       77.16      3.68 o 
   9   4   4       56.03       52.59      4.33 o 
  10   4   4        2.30       -5.16      4.53 o 
 -12   5   4       15.50       19.85      7.66 o 
 -11   5   4        4.54       -0.72      7.55 o 
 -10   5   4       46.34       52.61      5.03 o 
  -9   5   4        7.61        5.44      3.91 o 
  -8   5   4      262.58      261.73      6.90 o 
  -7   5   4      479.72      474.94     10.04 o 
  -6   5   4        8.46       11.11      1.74 o 
  -5   5   4      165.65      175.45      3.31 o 
  -4   5   4      820.81      798.32     11.11 o 
  -3   5   4     2629.12     2777.73     33.11 o 
  -2   5   4      900.28      936.79     10.83 o 
  -1   5   4        5.07        6.83      0.81 o 
   0   5   4      508.21      505.08      4.68 o 
   1   5   4     1576.12     1613.32     14.05 o 
   2   5   4     1378.81     1376.37     13.84 o 
   3   5   4     1426.39     1342.96     13.18 o 
   4   5   4        4.55        6.39      1.50 o 
   5   5   4       59.81       56.17      2.75 o 
   6   5   4       91.79       87.53      2.81 o 
   7   5   4      580.70      585.25      8.58 o 
   8   5   4        7.03       11.20      3.10 o 
   9   5   4        6.43        6.09      3.79 o 
 -12   6   4        0.73       -0.62      6.23 o 
 -11   6   4       69.87       78.27      5.91 o 
 -10   6   4       56.55       42.60      5.12 o 
  -9   6   4        0.98        3.56      4.19 o 
  -8   6   4       19.09       19.21      3.31 o 
  -7   6   4      533.83      529.57      9.65 o 
  -6   6   4     1133.57     1100.61     13.44 o 
  -5   6   4       58.77       56.13      1.74 o 
  -4   6   4      459.74      520.26      7.08 o 
  -3   6   4       68.31       63.42      1.68 o 
  -2   6   4     2975.11     2879.50     34.42 o 
  -1   6   4     2549.12     2521.99     26.01 o 
   0   6   4     2438.59     2452.29     23.30 o 
   1   6   4      461.87      443.39      4.68 o 
   2   6   4        6.43        8.36      1.22 o 
   3   6   4     1546.69     1552.34     15.71 o 
   4   6   4      939.93      954.24     10.50 o 
   5   6   4      409.46      394.65      5.74 o 
   6   6   4      217.16      227.53      4.43 o 
   7   6   4       46.92       55.58      3.09 o 
   8   6   4       68.05       51.71      3.33 o 
   9   6   4       78.55       79.81      4.22 o 
 -12   7   4        5.58        1.08      6.01 o 
 -11   7   4       10.97       14.17      5.49 o 
 -10   7   4       11.58        7.70      4.01 o 
  -9   7   4       36.70       43.57      4.21 o 
  -8   7   4       12.50       11.23      2.85 o 
  -7   7   4        0.73        0.80      2.09 o 
  -6   7   4       46.64       55.13      2.34 o 
  -5   7   4      245.49      237.36      4.12 o 
  -4   7   4        5.39        5.32      1.14 o 
  -3   7   4        0.72        1.80      1.42 o 
  -2   7   4      571.90      596.85      8.11 o 
  -1   7   4      130.33      139.28      2.00 o 
   0   7   4       20.90       20.27      0.88 o 
   1   7   4       12.17       16.57      0.88 o 
   2   7   4      239.38      233.93      3.53 o 
   3   7   4      160.83      172.70      2.85 o 
   4   7   4       15.80       11.84      1.65 o 
   5   7   4        6.49        5.03      1.92 o 
   6   7   4        0.62        0.29      2.27 o 
   7   7   4       47.89       54.57      3.16 o 
   8   7   4        2.14        1.67      3.03 o 
   9   7   4       13.78       12.63      3.70 o 
 -11   8   4        5.00       13.41      6.30 o 
 -10   8   4       12.41       17.05      4.20 o 
  -9   8   4       11.49        4.80      3.63 o 
  -8   8   4        0.32        2.87      2.99 o 
  -7   8   4       11.11       13.15      3.84 o 
  -6   8   4      578.39      572.02      7.53 o 
  -5   8   4      675.07      688.51      8.71 o 
  -4   8   4       52.11       61.26      2.80 o 
  -3   8   4        4.65        3.09      1.90 o 
  -2   8   4      623.26      559.88      8.34 o 
  -1   8   4     2583.08     2560.73     25.20 o 
   0   8   4     1281.50     1247.69     12.14 o 
   1   8   4      519.27      488.38      5.18 o 
   2   8   4      503.29      539.22      5.74 o 
   3   8   4      936.47      958.74     11.42 o 
   4   8   4      366.73      364.14      4.88 o 
   5   8   4      825.38      821.93      9.78 o 
   6   8   4        2.55        1.85      2.29 o 
   7   8   4      188.52      176.91      4.77 o 
   8   8   4       53.37       50.07      3.92 o 
   9   8   4       32.79       37.70      4.24 o 
 -11   9   4        4.35        4.02      5.49 o 
 -10   9   4        0.35        0.28      4.12 o 
  -9   9   4       11.45       12.98      3.70 o 
  -8   9   4      326.75      302.75      7.01 o 
  -7   9   4       32.69       27.92      2.41 o 
  -6   9   4      183.68      187.19      3.41 o 
  -5   9   4      345.33      323.33      4.59 o 
  -4   9   4      647.64      638.20      9.34 o 
  -3   9   4      835.32      824.05     16.32 o 
  -2   9   4      961.19     1000.63     14.20 o 
  -1   9   4        6.41        3.98      0.94 o 
   0   9   4      215.88      221.82      3.01 o 
   1   9   4     1109.46     1147.77     10.93 o 
   2   9   4     1253.75     1227.07     12.15 o 
   3   9   4      562.36      538.20      6.37 o 
   4   9   4        1.12        1.50      1.67 o 
   5   9   4       75.99       78.40      2.61 o 
   6   9   4      356.42      342.20      5.60 o 
   7   9   4      124.61      140.24      4.53 o 
   8   9   4       11.89       14.60      3.23 o 
   9   9   4        0.14       -4.75      4.27 o 
 -11  10   4       16.42       10.44      7.26 o 
 -10  10   4        0.09       -1.33      4.30 o 
  -9  10   4        0.69        1.66      4.16 o 
  -8  10   4        3.47       -5.02      3.34 o 
  -7  10   4      119.92      122.23      3.61 o 
  -6  10   4       37.14       45.18      1.80 o 
  -5  10   4        2.23        2.06      1.23 o 
  -4  10   4      103.94      113.16      4.75 o 
  -3  10   4      104.05      106.92      4.27 o 
  -2  10   4      240.11      270.16      6.11 o 
  -1  10   4       20.76       16.85      1.27 o 
   0  10   4       10.06       16.15      1.33 o 
   1  10   4       91.27       77.15      1.74 o 
   2  10   4       56.74       66.59      1.65 o 
   3  10   4       11.78       11.61      1.61 o 
   4  10   4      333.71      316.75      4.72 o 
   5  10   4        2.91        1.01      2.23 o 
   6  10   4       17.23       13.51      2.50 o 
   7  10   4       52.25       57.73      4.69 o 
   8  10   4       22.63       14.72      3.68 o 
   9  10   4        1.60        9.04      4.43 o 
 -11  11   4        5.95        9.26      5.01 o 
 -10  11   4       91.73      112.92      7.44 o 
  -9  11   4      107.43      119.88      5.33 o 
  -8  11   4      208.58      198.82      5.07 o 
  -7  11   4       59.78       57.78      2.99 o 
  -6  11   4      129.82      128.31      3.14 o 
  -5  11   4      152.49      147.32      2.57 o 
  -4  11   4     1040.53      999.67     16.68 o 
  -3  11   4     1835.25     1834.61     30.24 o 
  -2  11   4      724.85      723.39      9.81 o 
  -1  11   4       71.87       74.01      2.09 o 
   0  11   4      377.35      364.83      4.75 o 
   1  11   4     1706.50     1677.07     17.01 o 
   2  11   4     1537.35     1493.87     15.22 o 
   3  11   4     1209.24     1180.48     14.65 o 
   4  11   4       13.31       14.17      2.13 o 
   5  11   4       53.19       52.07      2.57 o 
   6  11   4       23.08       20.97      2.78 o 
   7  11   4      342.73      326.13      7.06 o 
   8  11   4       74.35       94.07      4.58 o 
 -11  12   4        3.67       -0.27      5.02 o 
 -10  12   4        0.90        4.74      4.43 o 
  -9  12   4        2.04        4.20      3.72 o 
  -8  12   4        2.89       10.50      2.92 o 
  -7  12   4       92.58       98.68      3.35 o 
  -6  12   4       76.47       72.19      2.78 o 
  -5  12   4       41.92       42.98      1.62 o 
  -4  12   4      160.19      164.27      3.49 o 
  -3  12   4       45.71       41.00      2.53 o 
  -2  12   4      583.37      557.39      7.31 o 
  -1  12   4      370.63      358.99      4.79 o 
   0  12   4      243.11      238.76      3.62 o 
   1  12   4       15.77       17.28      1.28 o 
   2  12   4        1.03        2.32      1.68 o 
   3  12   4      513.51      517.28      6.96 o 
   4  12   4      242.91      248.05      5.58 o 
   5  12   4       12.19       10.16      2.57 o 
   6  12   4        2.61        2.39      2.79 o 
   7  12   4        3.34        2.77      3.02 o 
   8  12   4       17.55       16.54      4.05 o 
 -10  13   4       22.35       17.91      4.81 o 
  -9  13   4       12.42       18.85      3.52 o 
  -8  13   4       25.51       34.57      4.57 o 
  -7  13   4      179.07      177.66      4.70 o 
  -6  13   4       14.16       15.65      2.41 o 
  -5  13   4      259.71      254.91      4.28 o 
  -4  13   4     1089.20     1067.85     14.94 o 
  -3  13   4      160.92      168.23      2.82 o 
  -2  13   4       92.76      100.06      2.28 o 
  -1  13   4        4.86        3.83      1.42 o 
   0  13   4      112.34      123.33      2.87 o 
   1  13   4       63.14       59.16      1.61 o 
   2  13   4      446.49      432.49      5.72 o 
   3  13   4      382.63      356.16      5.99 o 
   4  13   4      318.10      315.71      5.47 o 
   5  13   4       17.23       16.63      2.87 o 
   6  13   4      340.95      316.47      5.93 o 
   7  13   4      124.83      120.08      4.27 o 
   8  13   4        2.83        3.99      4.01 o 
 -10  14   4        9.45        8.58      5.04 o 
  -9  14   4        4.72        3.22      3.43 o 
  -8  14   4       29.88       41.54      4.03 o 
  -7  14   4      133.46      143.98      4.32 o 
  -6  14   4      892.63      839.30     13.34 o 
  -5  14   4      573.09      579.33      8.71 o 
  -4  14   4       46.99       49.92      1.73 o 
  -3  14   4      230.85      214.35      5.43 o 
  -2  14   4     1252.32     1217.50     14.30 o 
  -1  14   4     2609.99     2595.57     29.62 o 
   0  14   4     1124.59     1092.65     14.48 o 
   1  14   4      835.94      810.20      8.97 o 
   2  14   4       15.19       18.36      2.07 o 
   3  14   4      686.70      683.15      9.26 o 
   4  14   4      818.04      797.43     10.70 o 
   5  14   4      942.26      918.84     12.19 o 
   6  14   4      136.96      139.78      4.77 o 
   7  14   4        4.90        7.80      3.76 o 
   8  14   4       39.67       32.69      4.71 o 
 -10  15   4       50.44       50.02      4.64 o 
  -9  15   4       19.88       11.50      3.68 o 
  -8  15   4       18.87       19.17      3.39 o 
  -7  15   4        3.30        5.45      2.85 o 
  -6  15   4        0.96        2.55      2.46 o 
  -5  15   4      186.42      167.00      3.72 o 
  -4  15   4      154.01      141.75      3.16 o 
  -3  15   4      519.02      478.58      7.67 o 
  -2  15   4      909.99      897.64     13.07 o 
  -1  15   4        0.60        1.17      1.89 o 
   0  15   4      255.43      245.77      5.13 o 
   1  15   4      979.91      974.08     12.38 o 
   2  15   4      939.29      920.98     11.21 o 
   3  15   4      166.41      163.57      3.73 o 
   4  15   4        1.01        2.69      2.64 o 
   5  15   4        1.24        0.62      2.79 o 
   6  15   4       18.67       19.14      3.37 o 
   7  15   4       32.82       33.53      3.78 o 
  -9  16   4       12.32       19.62      4.08 o 
  -8  16   4        0.57       -0.05      3.29 o 
  -7  16   4       39.09       54.12      3.35 o 
  -6  16   4      159.39      183.11      5.56 o 
  -5  16   4      259.09      262.23      6.25 o 
  -4  16   4       42.13       51.05      2.20 o 
  -3  16   4      126.67      123.18      3.43 o 
  -2  16   4       24.83       34.13      2.35 o 
  -1  16   4      106.72      117.21      3.32 o 
   0  16   4      330.13      316.58      5.92 o 
   1  16   4       58.39       57.79      2.37 o 
   2  16   4        1.69        0.56      2.01 o 
   3  16   4       33.41       32.45      2.69 o 
   4  16   4      232.80      220.70      4.75 o 
   5  16   4      226.05      227.59      5.32 o 
   6  16   4       11.47       14.14      3.40 o 
   7  16   4        0.27        2.52      4.01 o 
  -9  17   4       39.23       44.89      4.36 o 
  -8  17   4       69.47       68.60      4.16 o 
  -7  17   4       53.19       54.57      3.63 o 
  -6  17   4        2.93        1.29      2.78 o 
  -5  17   4      106.80      107.75      5.31 o 
  -4  17   4      912.61      861.47     12.78 o 
  -3  17   4      565.72      586.13     10.14 o 
  -2  17   4      102.49      103.87      3.27 o 
  -1  17   4       15.57       15.97      4.26 o 
   0  17   4      227.33      227.08      5.15 o 
   1  17   4      751.05      765.33     12.59 o 
   2  17   4      347.11      363.41      5.59 o 
   3  17   4      468.75      451.00      6.57 o 
   4  17   4       81.22       76.78      3.53 o 
   5  17   4      106.16      109.08      4.04 o 
   6  17   4       96.29       91.08      4.14 o 
  -8  18   4       13.12       12.47      3.75 o 
  -7  18   4        3.21       -0.90      3.23 o 
  -6  18   4       10.93       10.28      3.23 o 
  -5  18   4        3.92        6.26      2.69 o 
  -4  18   4        4.23        3.16      2.54 o 
  -3  18   4       45.00       36.69      2.71 o 
  -2  18   4        2.24       -1.78      2.47 o 
  -1  18   4       86.43       78.38      4.22 o 
   0  18   4      194.94      199.68      4.95 o 
   1  18   4       12.99       15.40      2.88 o 
   2  18   4       53.39       48.09      2.42 o 
   3  18   4       16.80       20.34      2.78 o 
   4  18   4        5.92        3.72      3.11 o 
   5  18   4        4.16        5.68      3.42 o 
   6  18   4        1.96        0.82      4.63 o 
  -8  19   4        9.85       10.29      4.24 o 
  -7  19   4        7.81        6.79      3.48 o 
  -6  19   4        4.36        9.09      3.49 o 
  -5  19   4        7.50       10.39      2.87 o 
  -4  19   4      218.75      232.32      5.34 o 
  -3  19   4      166.85      175.74      7.29 o 
  -2  19   4      176.44      168.31      4.44 o 
  -1  19   4       10.90       12.24      2.78 o 
   0  19   4       95.30       99.94      3.63 o 
   1  19   4      257.30      263.48      6.11 o 
   2  19   4      380.43      364.70      6.06 o 
   3  19   4       75.38       73.39      3.56 o 
   4  19   4        2.35        2.08      2.88 o 
   5  19   4       42.99       47.39      4.10 o 
  -7  20   4       54.59       65.45      4.53 o 
  -6  20   4       70.07       77.11      4.36 o 
  -5  20   4      151.39      153.86      4.79 o 
  -4  20   4       80.82       84.21      6.28 o 
  -3  20   4       38.43       40.28      4.66 o 
  -2  20   4      280.08      280.45      5.96 o 
  -1  20   4      918.84      912.75     13.77 o 
   0  20   4      525.22      535.57      9.91 o 
   1  20   4      162.66      160.45      4.92 o 
   2  20   4       32.04       36.86      2.62 o 
   3  20   4      179.65      190.98      4.70 o 
   4  20   4      224.60      226.48      7.00 o 
   5  20   4      152.26      159.25      4.77 o 
  -6  21   4       14.66       16.38      3.88 o 
  -5  21   4       23.61       20.00      3.77 o 
  -4  21   4       53.96       55.47      4.82 o 
  -3  21   4        0.06       -1.90      3.22 o 
  -2  21   4        2.11        4.71      3.26 o 
  -1  21   4        7.85       11.17      3.37 o 
   0  21   4        8.92        8.36      3.65 o 
   1  21   4       38.11       40.39      4.19 o 
   2  21   4        1.91        1.07      2.91 o 
   3  21   4        2.33       -0.40      3.10 o 
   4  21   4       18.56       23.90      3.65 o 
  -5  22   4      128.15      142.17      5.28 o 
  -4  22   4       79.40       88.46      4.51 o 
  -3  22   4        2.17        0.64      3.65 o 
  -2  22   4      117.31      116.12      4.81 o 
  -1  22   4      293.79      315.09      7.36 o 
   0  22   4      230.35      232.06      7.53 o 
   1  22   4       78.15       85.64      4.95 o 
   2  22   4       19.59       13.90      4.46 o 
   3  22   4      125.70      135.36      4.33 o 
  -4  23   4       38.75       40.35      6.78 o 
  -3  23   4       85.38       91.22      4.79 o 
  -2  23   4      111.12      121.59      5.12 o 
  -1  23   4       11.31       12.64      4.78 o 
   0  23   4       88.62       84.75      5.38 o 
   1  23   4      284.24      290.86      8.01 o 
   2  23   4      116.98      109.19      7.02 o 
 -12   1   5        7.84        7.83     11.44 o 
 -11   1   5        4.30        5.10      8.54 o 
 -10   1   5       22.94       13.25      6.25 o 
  -9   1   5       62.88       67.01      6.31 o 
  -8   1   5       78.70       78.94      5.85 o 
  -7   1   5      610.64      571.05     16.94 o 
  -6   1   5       83.09       82.88      2.71 o 
  -5   1   5       60.31       52.09      2.13 o 
  -4   1   5      420.07      422.92      7.01 o 
  -3   1   5     1745.54     1708.96     18.40 o 
  -2   1   5     1349.65     1350.40     12.06 o 
  -1   1   5      463.99      451.36      4.48 o 
   0   1   5       26.87       28.18      1.28 o 
   1   1   5        5.87        9.72      1.00 o 
   2   1   5     1629.61     1614.25     14.97 o 
   3   1   5     1430.51     1422.99     13.90 o 
   4   1   5      645.49      620.56      7.58 o 
   5   1   5       29.65       34.27      2.25 o 
   6   1   5      104.37       97.14      2.98 o 
   7   1   5      196.25      169.91      3.89 o 
   8   1   5      137.89      145.74      4.53 o 
   9   1   5        6.65       10.65      3.90 o 
 -12   2   5        0.29        3.13      7.85 o 
 -11   2   5       13.15        8.12      7.02 o 
 -10   2   5        0.86       -7.61      6.11 o 
  -9   2   5       12.87        8.79      5.62 o 
  -8   2   5      138.87      126.72      5.23 o 
  -7   2   5        4.72        3.92      2.90 o 
  -6   2   5      128.45      126.73      4.34 o 
  -5   2   5      335.19      350.84      5.25 o 
  -4   2   5      880.05      904.36     11.89 o 
  -3   2   5      149.17      166.58      2.41 o 
  -2   2   5      127.54      116.36      1.92 o 
  -1   2   5      593.66      598.63      5.65 o 
   0   2   5      498.40      477.20      5.00 o 
   1   2   5      631.34      606.10      5.61 o 
   2   2   5      193.13      171.92      2.60 o 
   3   2   5       37.82       33.11      1.55 o 
   4   2   5      194.99      194.66      3.43 o 
   5   2   5      226.28      221.60      4.23 o 
   6   2   5      148.77      152.33      3.81 o 
   7   2   5       58.57       63.72      3.47 o 
   8   2   5       57.38       45.95      4.12 o 
   9   2   5       13.43        5.14      3.84 o 
 -12   3   5        4.52       10.81      7.97 o 
 -11   3   5        7.94       17.61      6.72 o 
 -10   3   5        5.15        1.62      6.08 o 
  -9   3   5        3.63        4.08      5.45 o 
  -8   3   5        6.83        3.29      4.34 o 
  -7   3   5       50.41       61.92      3.81 o 
  -6   3   5      537.53      541.95      9.36 o 
  -5   3   5        1.96        5.65      1.57 o 
  -4   3   5      477.44      473.61      7.65 o 
  -3   3   5      157.06      160.96      2.66 o 
  -2   3   5       38.83       42.46      1.18 o 
  -1   3   5       25.83       31.25      1.01 o 
   0   3   5        5.60        5.70      1.01 o 
   1   3   5        4.47        6.82      0.97 o 
   2   3   5        2.76        1.94      1.15 o 
   3   3   5        6.49        5.33      1.46 o 
   4   3   5      236.34      229.84      3.72 o 
   5   3   5      271.49      263.84      4.98 o 
   6   3   5       29.31       30.47      2.58 o 
   7   3   5      113.77      121.50      4.06 o 
   8   3   5        7.79        7.91      3.83 o 
   9   3   5        1.50       -1.05      4.11 o 
 -12   4   5       24.50       14.25      7.99 o 
 -11   4   5        0.33        5.09      6.82 o 
 -10   4   5       30.21       37.68      9.87 o 
  -9   4   5      101.55       90.19      6.83 o 
  -8   4   5      203.30      170.83      6.45 o 
  -7   4   5        1.70        3.35      3.21 o 
  -6   4   5      580.07      591.00     10.48 o 
  -5   4   5     1487.52     1558.08     23.15 o 
  -4   4   5     1032.29     1048.34     13.54 o 
  -3   4   5      139.56      147.75      2.53 o 
  -2   4   5      104.80       91.83      1.67 o 
  -1   4   5     1144.06     1133.64     11.75 o 
   0   4   5     1592.60     1559.10     14.50 o 
   1   4   5     1692.43     1666.89     14.98 o 
   2   4   5      708.69      669.58      7.21 o 
   3   4   5       31.89       26.45      1.66 o 
   4   4   5      665.86      668.58      7.76 o 
   5   4   5      809.63      822.78     13.19 o 
   6   4   5      474.16      452.97      6.76 o 
   7   4   5       50.99       70.34      3.41 o 
   8   4   5       65.37       49.26      4.14 o 
   9   4   5       26.97       25.04      4.58 o 
 -11   5   5        1.99       -1.80      6.72 o 
 -10   5   5        6.16       -2.46      6.31 o 
  -9   5   5       19.60       28.67      5.89 o 
  -8   5   5       84.52       82.51      5.54 o 
  -7   5   5      296.29      278.82     10.08 o 
  -6   5   5      398.02      394.15      6.74 o 
  -5   5   5        0.51        2.90      1.41 o 
  -4   5   5      267.20      260.53      3.62 o 
  -3   5   5      590.14      544.02      6.83 o 
  -2   5   5      823.80      825.15      9.17 o 
  -1   5   5      648.77      640.48      7.33 o 
   0   5   5       85.16       82.32      1.56 o 
   1   5   5       80.97       90.88      1.99 o 
   2   5   5     1278.69     1303.09     12.81 o 
   3   5   5      354.39      360.49      4.72 o 
   4   5   5      154.62      154.44      2.96 o 
   5   5   5       54.57       64.49      2.48 o 
   6   5   5      134.49      130.82      3.65 o 
   7   5   5      397.77      385.40      6.79 o 
   8   5   5       31.53       38.48      3.88 o 
   9   5   5       16.02       13.08      4.72 o 
 -11   6   5       11.69        8.44      5.37 o 
 -10   6   5       16.64       14.54      4.73 o 
  -9   6   5       11.18       15.61      3.59 o 
  -8   6   5       40.22       36.24      3.70 o 
  -7   6   5      444.05      447.99     10.33 o 
  -6   6   5      209.75      226.89      5.38 o 
  -5   6   5      444.80      433.02      6.83 o 
  -4   6   5      249.86      262.17      3.96 o 
  -3   6   5       54.58       63.29      1.60 o 
  -2   6   5      286.70      300.71      4.02 o 
  -1   6   5      156.79      165.69      2.66 o 
   0   6   5     1076.87     1046.97     10.27 o 
   1   6   5      508.22      499.05      4.87 o 
   2   6   5      155.15      155.63      2.70 o 
   3   6   5      118.89      120.81      2.70 o 
   4   6   5       65.70       68.70      2.24 o 
   5   6   5      227.10      218.42      4.13 o 
   6   6   5      147.87      149.67      3.89 o 
   7   6   5      109.96      115.01      3.86 o 
   8   6   5       85.90       92.55      4.24 o 
 -11   7   5       54.61       56.35      6.64 o 
 -10   7   5        0.08        2.00      4.75 o 
  -9   7   5      115.61      128.02      5.94 o 
  -8   7   5      242.57      243.33      6.80 o 
  -7   7   5      412.15      393.14      7.78 o 
  -6   7   5       56.78       56.51      2.08 o 
  -5   7   5       12.14        8.83      1.39 o 
  -4   7   5      798.42      783.98     10.25 o 
  -3   7   5     2890.82     2841.01     33.79 o 
  -2   7   5     2103.40     2107.34     23.84 o 
  -1   7   5      851.59      841.78      9.11 o 
   0   7   5        5.20        5.83      1.02 o 
   1   7   5      105.94      111.54      2.25 o 
   2   7   5     1026.84     1020.42     11.05 o 
   3   7   5     1372.07     1355.59     14.47 o 
   4   7   5     1176.21     1131.86     12.40 o 
   5   7   5      207.13      206.33      4.06 o 
   6   7   5        1.44       -1.28      2.76 o 
   7   7   5       17.95       15.21      3.34 o 
   8   7   5      202.77      212.96      5.44 o 
 -11   8   5       15.00        9.52      5.48 o 
 -10   8   5        8.00       16.20      6.32 o 
  -9   8   5        9.11        8.30      3.75 o 
  -8   8   5        3.59        1.79      3.50 o 
  -7   8   5      244.65      243.47      5.88 o 
  -6   8   5      418.51      406.44      8.43 o 
  -5   8   5      183.49      180.86      3.23 o 
  -4   8   5      163.28      165.50      3.26 o 
  -3   8   5        2.09        5.31      1.48 o 
  -2   8   5      145.02      155.52      3.51 o 
  -1   8   5      509.98      497.31      6.32 o 
   0   8   5      346.68      349.55      4.20 o 
   1   8   5      606.79      587.21      6.20 o 
   2   8   5      191.56      197.62      3.11 o 
   3   8   5       51.49       53.38      1.98 o 
   4   8   5       79.81       86.31      2.44 o 
   5   8   5       80.53       87.41      4.07 o 
   6   8   5       56.02       58.19      4.26 o 
   7   8   5      178.47      182.05      4.85 o 
   8   8   5       19.03       18.53      3.78 o 
 -11   9   5       44.53       46.31      6.02 o 
 -10   9   5       48.64       39.98      5.13 o 
  -9   9   5        1.86        1.00      3.73 o 
  -8   9   5       37.72       36.55      3.63 o 
  -7   9   5        4.47        4.00      2.63 o 
  -6   9   5      225.93      238.22      4.91 o 
  -5   9   5      214.76      227.38      3.73 o 
  -4   9   5        2.14        7.81      2.89 o 
  -3   9   5       30.77       30.92      2.72 o 
  -2   9   5      487.96      479.48      6.06 o 
  -1   9   5     1028.88     1064.56     11.97 o 
   0   9   5      346.40      348.23      4.76 o 
   1   9   5      374.07      392.98      4.37 o 
   2   9   5      738.10      706.90      8.34 o 
   3   9   5      205.92      194.23      3.73 o 
   4   9   5       14.57       14.08      2.13 o 
   5   9   5        8.57       11.63      2.68 o 
   6   9   5      179.40      169.75      5.23 o 
   7   9   5        1.44       -4.22      3.40 o 
   8   9   5       10.51        9.96      3.80 o 
 -11  10   5        2.79        3.90      7.19 o 
 -10  10   5       13.59       16.34      5.07 o 
  -9  10   5       31.91       30.96      4.16 o 
  -8  10   5        0.53        9.74      3.39 o 
  -7  10   5       24.47       25.45      2.88 o 
  -6  10   5        7.34       10.19      2.04 o 
  -5  10   5      982.71      965.77     13.59 o 
  -4  10   5     1164.45     1133.26     21.61 o 
  -3  10   5      151.13      162.25      4.65 o 
  -2  10   5        9.09        9.67      1.27 o 
  -1  10   5      826.68      782.02      9.56 o 
   0  10   5     3408.17     3480.66     37.60 o 
   1  10   5     1733.84     1695.53     16.97 o 
   2  10   5       11.22       11.03      1.79 o 
   3  10   5       10.62       15.16      2.34 o 
   4  10   5      398.53      402.61      6.02 o 
   5  10   5      737.20      742.61     11.47 o 
   6  10   5      180.75      184.96      4.35 o 
   7  10   5        1.34        1.61      3.46 o 
   8  10   5        1.39        3.40      4.93 o 
 -10  11   5       60.31       58.87      5.84 o 
  -9  11   5       11.74       14.72      4.20 o 
  -8  11   5        8.29        9.16      3.48 o 
  -7  11   5        2.70        2.02      2.76 o 
  -6  11   5        1.95       -0.27      1.96 o 
  -5  11   5       54.12       58.44      2.65 o 
  -4  11   5      109.94      113.07      4.42 o 
  -3  11   5      165.97      160.74      4.79 o 
  -2  11   5        4.21        3.64      1.34 o 
  -1  11   5      134.16      133.52      3.74 o 
   0  11   5        5.61        9.34      1.52 o 
   1  11   5       12.61       16.99      1.42 o 
   2  11   5       95.76      101.39      2.40 o 
   3  11   5       20.08       24.06      2.13 o 
   4  11   5       99.54       99.24      3.00 o 
   5  11   5        0.56       -0.78      2.77 o 
   6  11   5       42.42       47.89      3.31 o 
   7  11   5        0.23       -4.59      3.50 o 
 -10  12   5       16.48       14.47      6.74 o 
  -9  12   5        7.91       11.07      4.06 o 
  -8  12   5       14.76        9.09      3.51 o 
  -7  12   5       10.58        7.44      2.92 o 
  -6  12   5       68.41       74.59      2.40 o 
  -5  12   5      171.01      188.95     10.62 o 
  -4  12   5      250.94      259.28      9.05 o 
  -3  12   5      386.25      395.38      8.11 o 
  -2  12   5       36.55       38.22      1.70 o 
  -1  12   5      467.18      456.85      6.29 o 
   0  12   5     1183.16     1187.94     14.78 o 
   1  12   5      575.33      579.95      7.10 o 
   2  12   5      136.11      121.29      2.62 o 
   3  12   5       40.81       49.49      2.46 o 
   4  12   5      280.99      292.00      5.32 o 
   5  12   5       57.08       57.38      3.24 o 
   6  12   5       83.40       88.66      3.76 o 
   7  12   5       32.94       41.66      4.16 o 
 -10  13   5        0.08       -2.33      5.46 o 
  -9  13   5       57.85       55.16      5.69 o 
  -8  13   5        8.15       12.35      3.68 o 
  -7  13   5      109.60      109.19      3.48 o 
  -6  13   5      125.62      129.40      3.26 o 
  -5  13   5        1.85        8.42      4.35 o 
  -4  13   5      167.58      154.13      4.75 o 
  -3  13   5      480.04      462.10     10.45 o 
  -2  13   5      701.27      713.27      9.89 o 
  -1  13   5      995.91     1029.04     13.70 o 
   0  13   5       75.93       72.56      2.69 o 
   1  13   5      324.16      336.05      5.11 o 
   2  13   5      841.28      850.52     10.45 o 
   3  13   5      430.68      442.24      6.79 o 
   4  13   5      191.54      182.61      4.11 o 
   5  13   5       35.86       39.26      3.38 o 
   6  13   5       45.31       49.46      3.50 o 
   7  13   5       35.21       34.99      3.98 o 
  -9  14   5       10.68       15.33      5.78 o 
  -8  14   5       12.53       16.25      3.66 o 
  -7  14   5        2.06        3.37      2.67 o 
  -6  14   5       11.81        8.48      2.22 o 
  -5  14   5      133.43      115.58      5.32 o 
  -4  14   5       43.54       40.98      3.70 o 
  -3  14   5      100.08      100.34      5.42 o 
  -2  14   5       74.67       81.06      2.73 o 
  -1  14   5       40.55       38.47      2.73 o 
   0  14   5       53.15       51.81      2.63 o 
   1  14   5       29.09       31.75      2.57 o 
   2  14   5        7.64        8.04      2.28 o 
   3  14   5       66.79       69.21      2.96 o 
   4  14   5        0.01       -1.63      2.70 o 
   5  14   5      126.75      130.00      3.97 o 
   6  14   5       34.54       31.95      3.67 o 
   7  14   5        0.65        2.38      4.16 o 
  -9  15   5        2.86        2.26      5.03 o 
  -8  15   5       68.32       79.01      4.44 o 
  -7  15   5      116.56      123.15      4.30 o 
  -6  15   5       55.86       59.91      3.92 o 
  -5  15   5        1.59       -0.79      2.69 o 
  -4  15   5        1.84        3.23      3.57 o 
  -3  15   5      273.07      267.31      5.66 o 
  -2  15   5     1032.23     1034.91     14.92 o 
  -1  15   5       46.49       53.69      2.78 o 
   0  15   5       17.36       23.19      2.67 o 
   1  15   5        5.48        6.77      2.56 o 
   2  15   5      244.30      247.57      4.43 o 
   3  15   5      421.57      424.29      6.77 o 
   4  15   5       10.81        8.58      2.90 o 
   5  15   5        3.85        5.94      3.08 o 
   6  15   5        0.74        4.41      3.65 o 
  -9  16   5       19.27       10.19      5.46 o 
  -8  16   5       43.47       44.45      4.12 o 
  -7  16   5       38.15       41.52      3.36 o 
  -6  16   5      139.61      137.94      5.94 o 
  -5  16   5      192.32      179.25      4.16 o 
  -4  16   5       17.05       15.63      2.63 o 
  -3  16   5       14.29       15.87      2.19 o 
  -2  16   5      176.42      178.28      4.30 o 
  -1  16   5      281.02      272.73      5.59 o 
   0  16   5       38.24       36.79      2.94 o 
   1  16   5       89.10       92.97      4.75 o 
   2  16   5      128.50      116.62      3.14 o 
   3  16   5        0.96       -0.80      2.72 o 
   4  16   5       95.09       95.60      3.64 o 
   5  16   5       40.90       51.11      4.77 o 
   6  16   5      101.60      119.82      4.65 o 
  -8  17   5        2.43        3.99      3.90 o 
  -7  17   5       12.72        7.09      3.24 o 
  -6  17   5       12.10       12.34      2.89 o 
  -5  17   5       25.55       26.52      2.40 o 
  -4  17   5        0.02        1.20      2.43 o 
  -3  17   5       40.81       41.67      2.59 o 
  -2  17   5      138.76      141.02      5.86 o 
  -1  17   5      279.17      279.87      6.39 o 
   0  17   5      102.37      100.23      3.62 o 
   1  17   5      272.19      261.19      5.51 o 
   2  17   5      199.86      191.24      4.24 o 
   3  17   5       32.22       24.17      2.80 o 
   4  17   5       10.12       12.36      3.25 o 
   5  17   5        1.24       -2.55      3.46 o 
  -7  18   5        3.13        4.73      3.39 o 
  -6  18   5       32.96       41.61      3.50 o 
  -5  18   5      186.41      190.17      5.76 o 
  -4  18   5      254.66      254.00      5.52 o 
  -3  18   5      148.48      156.85      4.23 o 
  -2  18   5        2.67        4.08      2.90 o 
  -1  18   5      152.76      150.83      4.28 o 
   0  18   5      973.72      964.57     14.39 o 
   1  18   5      547.13      554.82      8.73 o 
   2  18   5       52.39       45.96      5.29 o 
   3  18   5        3.84        2.79      2.73 o 
   4  18   5      135.34      145.45      4.08 o 
   5  18   5      131.62      137.08      4.72 o 
  -7  19   5       84.02       75.52      5.22 o 
  -6  19   5       44.46       51.39      3.37 o 
  -5  19   5        0.23        4.42      2.79 o 
  -4  19   5       93.60       89.67      3.55 o 
  -3  19   5      301.95      278.89      6.00 o 
  -2  19   5      126.06      120.71      3.86 o 
  -1  19   5       30.19       31.63      3.18 o 
   0  19   5        0.06        3.42      3.14 o 
   1  19   5       35.94       40.47      3.42 o 
   2  19   5       79.57       88.22      4.48 o 
   3  19   5      132.98      133.10      3.95 o 
   4  19   5       88.52       91.20      3.92 o 
  -6  20   5        1.75        1.92      3.96 o 
  -5  20   5       14.31       25.19      3.97 o 
  -4  20   5       53.94       62.31      3.42 o 
  -3  20   5       61.67       66.34      3.65 o 
  -2  20   5        7.54        4.65      3.28 o 
  -1  20   5       45.63       48.40      3.75 o 
   0  20   5      106.27      102.84      4.81 o 
   1  20   5       66.18       62.50      4.38 o 
   2  20   5       38.00       35.59      4.13 o 
   3  20   5        2.29        5.02      3.05 o 
  -5  21   5       25.54       21.90      4.55 o 
  -4  21   5      115.09      126.23      4.39 o 
  -3  21   5      206.94      204.56      6.12 o 
  -2  21   5      412.01      423.74      9.38 o 
  -1  21   5      225.44      228.60      9.58 o 
   0  21   5       12.29       10.08      5.30 o 
   1  21   5       92.72       94.31      4.73 o 
   2  21   5      350.06      347.59      8.30 o 
  -3  22   5        5.19        3.90      3.67 o 
  -2  22   5       19.38       18.84      4.06 o 
  -1  22   5       74.11       79.27      4.72 o 
   0  22   5       69.66       79.66      4.96 o 
   1  22   5       63.08       65.03      4.73 o 
 -11   0   6        1.30       -0.33      9.95 o 
 -10   0   6      118.38      103.16     11.00 o 
  -9   0   6       28.32       34.39      8.62 o 
  -8   0   6       62.74       41.85      7.79 o 
  -7   0   6       26.47       22.56      6.36 o 
  -6   0   6       17.93       21.84      6.03 o 
  -5   0   6      192.37      180.22      7.50 o 
  -4   0   6     1771.67     1815.58     39.98 o 
  -3   0   6     1410.18     1483.39     20.92 o 
  -2   0   6      596.01      638.02     16.96 o 
  -1   0   6      178.44      195.62      7.20 o 
   0   0   6     3175.43     3255.47     46.97 o 
   1   0   6     6062.77     6024.69     79.88 o 
   2   0   6      820.65      808.28     11.69 o 
   3   0   6       50.79       55.20      3.07 o 
   4   0   6        0.24        0.81      3.50 o 
   5   0   6      251.56      263.16      7.19 o 
   6   0   6      314.62      321.76      8.11 o 
   7   0   6       29.90       29.91      5.05 o 
   8   0   6       38.77       49.48      5.77 o 
 -11   1   6        3.87        0.61      7.16 o 
 -10   1   6        0.79       -1.08      8.82 o 
  -9   1   6       18.57       18.75      8.02 o 
  -8   1   6       82.59       80.35      6.07 o 
  -7   1   6       74.86       61.78      5.30 o 
  -6   1   6       53.48       52.54      4.73 o 
  -5   1   6      217.04      214.29      5.79 o 
  -4   1   6       46.46       54.42      1.65 o 
  -3   1   6      213.86      224.97      3.26 o 
  -2   1   6      328.68      330.29      3.91 o 
  -1   1   6      859.50      855.37      8.50 o 
   0   1   6     2818.51     2788.96     28.58 o 
   1   1   6        2.31        7.98      1.73 o 
   2   1   6      264.42      266.22      3.56 o 
   3   1   6      179.04      182.86      3.26 o 
   4   1   6      648.01      634.58      8.88 o 
   5   1   6      102.10       97.26      3.05 o 
   6   1   6        2.81        2.99      2.68 o 
   7   1   6        0.98        1.88      3.16 o 
   8   1   6       17.73       22.37      4.08 o 
 -11   2   6        4.44        2.61      7.12 o 
 -10   2   6        0.76       -8.97      6.99 o 
  -9   2   6       56.49       50.77      6.35 o 
  -8   2   6       70.31       68.12      5.84 o 
  -7   2   6        2.16        1.86      5.17 o 
  -6   2   6        8.82        5.98      3.86 o 
  -5   2   6       52.21       54.23      2.82 o 
  -4   2   6       19.23       16.27      1.52 o 
  -3   2   6      207.21      215.70      4.31 o 
  -2   2   6      373.25      376.20      4.27 o 
  -1   2   6      206.03      204.73      3.79 o 
   0   2   6      117.73      118.40      3.27 o 
   1   2   6       30.67       33.22      1.83 o 
   2   2   6      584.72      567.36      6.33 o 
   3   2   6        3.61        4.16      1.73 o 
   4   2   6       97.43      106.77      2.75 o 
   5   2   6        6.36        2.77      2.40 o 
   6   2   6        8.71       12.21      3.41 o 
   7   2   6        4.48        3.16      3.32 o 
   8   2   6       32.02       32.63      5.60 o 
 -11   3   6       59.46       48.08      8.98 o 
 -10   3   6        1.72        3.90     10.14 o 
  -9   3   6       11.00       10.96      5.51 o 
  -8   3   6      251.56      249.47     10.22 o 
  -7   3   6      138.37      120.94      6.46 o 
  -6   3   6      148.51      149.93      5.53 o 
  -5   3   6      368.57      350.42      6.02 o 
  -4   3   6        0.10        0.30      1.34 o 
  -3   3   6       15.26       10.89      1.23 o 
  -2   3   6     1276.72     1226.55     12.77 o 
  -1   3   6     1356.22     1312.08     14.36 o 
   0   3   6     1200.88     1183.49     11.19 o 
   1   3   6       22.72       18.18      1.33 o 
   2   3   6      210.94      212.61      3.63 o 
   3   3   6      629.44      609.02      6.85 o 
   4   3   6      321.98      321.96      4.72 o 
   5   3   6      116.19      121.79      3.11 o 
   6   3   6       25.68       27.23      2.80 o 
   7   3   6        2.20        7.02      3.36 o 
   8   3   6        4.01        8.62      3.98 o 
 -11   4   6        7.03        9.08      7.69 o 
 -10   4   6        0.21        2.55      6.46 o 
  -9   4   6       17.15        9.15      5.82 o 
  -8   4   6        0.84        0.96      4.94 o 
  -7   4   6      137.66      129.09      6.33 o 
  -6   4   6       12.08       14.49      1.84 o 
  -5   4   6       35.61       32.84      1.47 o 
  -4   4   6       50.76       44.26      1.81 o 
  -3   4   6        2.13        1.64      1.32 o 
  -2   4   6        3.22        8.72      1.26 o 
  -1   4   6       22.25       23.96      1.43 o 
   0   4   6      103.61      104.97      2.22 o 
   1   4   6       33.40       32.52      1.44 o 
   2   4   6       10.12       10.22      1.49 o 
   3   4   6        2.29        3.48      1.67 o 
   4   4   6        0.02        0.64      1.97 o 
   5   4   6        2.23        0.89      2.46 o 
   6   4   6       29.34       27.41      2.99 o 
   7   4   6        8.12        5.66      3.41 o 
   8   4   6       32.58       33.70      4.21 o 
 -11   5   6       33.13       39.32      7.87 o 
 -10   5   6        8.23       12.61      6.68 o 
  -9   5   6        5.93        9.22      4.27 o 
  -8   5   6       25.63       26.75      3.86 o 
  -7   5   6      101.93      110.10      5.27 o 
  -6   5   6      199.79      203.12      5.34 o 
  -5   5   6       27.11       29.26      1.79 o 
  -4   5   6      113.10      123.41      2.48 o 
  -3   5   6       95.21       87.86      3.25 o 
  -2   5   6     1118.88     1098.52     12.79 o 
  -1   5   6      679.92      673.63      7.76 o 
   0   5   6      404.57      387.02      5.03 o 
   1   5   6       13.36       16.89      1.92 o 
   2   5   6      109.02      120.10      2.39 o 
   3   5   6      316.99      312.81      4.52 o 
   4   5   6      300.58      289.87      4.73 o 
   5   5   6       13.99       18.69      2.84 o 
   6   5   6       53.30       58.69      3.56 o 
   7   5   6        4.10        6.19      3.73 o 
 -11   6   6       17.47       23.39      7.39 o 
 -10   6   6       24.19       29.61      8.82 o 
  -9   6   6       28.42       33.83      4.41 o 
  -8   6   6      108.25      100.78      8.80 o 
  -7   6   6       54.53       51.43      3.22 o 
  -6   6   6      220.33      206.52      5.46 o 
  -5   6   6      340.40      314.01      5.78 o 
  -4   6   6      309.86      305.84      4.51 o 
  -3   6   6      628.19      638.25      7.38 o 
  -2   6   6       58.06       66.93      1.81 o 
  -1   6   6       78.37       76.85      2.09 o 
   0   6   6      377.28      371.50      5.60 o 
   1   6   6      543.65      538.68      6.36 o 
   2   6   6      894.77      883.15      9.72 o 
   3   6   6      307.25      292.62      4.64 o 
   4   6   6       51.81       60.45      2.81 o 
   5   6   6       79.37       83.16      3.12 o 
   6   6   6       76.39       83.33      3.84 o 
   7   6   6      125.80      144.12      5.07 o 
 -11   7   6       17.56        8.74      7.30 o 
 -10   7   6        1.49        3.90      6.25 o 
  -9   7   6        5.43        7.29      6.04 o 
  -8   7   6        2.27        6.60      3.77 o 
  -7   7   6       42.12       43.24      3.38 o 
  -6   7   6       30.18       31.03      2.25 o 
  -5   7   6        2.80        6.89      1.84 o 
  -4   7   6       11.30       13.58      1.49 o 
  -3   7   6       20.22       18.26      1.50 o 
  -2   7   6      108.98      110.88      2.53 o 
  -1   7   6       28.31       28.62      1.59 o 
   0   7   6       13.54       16.19      1.61 o 
   1   7   6       12.93       15.25      1.82 o 
   2   7   6       55.85       54.48      1.93 o 
   3   7   6       16.38       19.28      2.19 o 
   4   7   6        9.25        8.91      2.96 o 
   5   7   6        4.56        4.18      2.85 o 
   6   7   6       72.71       76.96      3.84 o 
   7   7   6       16.60       16.13      4.14 o 
 -10   8   6        1.68        2.07      6.60 o 
  -9   8   6       58.37       67.28      6.65 o 
  -8   8   6       25.13       26.45      5.31 o 
  -7   8   6       77.36       81.19      3.63 o 
  -6   8   6       55.72       58.58      2.23 o 
  -5   8   6      159.31      158.31      3.47 o 
  -4   8   6      536.55      542.25      7.56 o 
  -3   8   6      362.61      361.60      5.12 o 
  -2   8   6      588.81      607.13      7.94 o 
  -1   8   6        0.35        1.48      1.59 o 
   0   8   6      424.01      429.36      6.27 o 
   1   8   6      824.26      809.12      9.88 o 
   2   8   6      808.54      757.45      9.01 o 
   3   8   6        7.54        6.64      2.38 o 
   4   8   6        2.15       -3.60      2.40 o 
   5   8   6       48.33       45.73      3.19 o 
   6   8   6      238.47      236.66      5.49 o 
   7   8   6       25.55       33.93      3.85 o 
 -10   9   6        1.59       -5.35      6.42 o 
  -9   9   6       28.53       26.43      6.01 o 
  -8   9   6       15.50       13.92      4.31 o 
  -7   9   6       12.92       11.67      3.69 o 
  -6   9   6      102.44      108.82      7.22 o 
  -5   9   6      171.19      173.66      3.55 o 
  -4   9   6        7.30        6.33      1.48 o 
  -3   9   6       16.18       15.27      1.60 o 
  -2   9   6      593.20      554.38      7.38 o 
  -1   9   6      437.07      437.81      6.24 o 
   0   9   6      289.80      289.64      4.84 o 
   1   9   6        0.53        1.27      1.36 o 
   2   9   6      160.46      171.04      4.11 o 
   3   9   6      344.36      350.75      5.33 o 
   4   9   6      154.68      165.02      3.99 o 
   5   9   6       72.02       77.21      3.68 o 
   6   9   6        0.63       -1.70      3.24 o 
   7   9   6       66.83       72.48      4.36 o 
 -10  10   6        0.77        0.75      6.41 o 
  -9  10   6        4.68        6.60      5.78 o 
  -8  10   6        2.12        6.46      4.65 o 
  -7  10   6        2.74        0.06      3.61 o 
  -6  10   6       66.40       67.51      3.15 o 
  -5  10   6        0.77       -0.37      2.23 o 
  -4  10   6       53.96       59.89      5.91 o 
  -3  10   6      174.57      173.34      3.06 o 
  -2  10   6        2.12        2.57      1.64 o 
  -1  10   6       33.94       35.37      2.08 o 
   0  10   6        4.74        3.98      2.10 o 
   1  10   6        1.24       -0.69      1.62 o 
   2  10   6       28.49       25.26      2.09 o 
   3  10   6       99.53       94.01      3.12 o 
   4  10   6        9.00        9.19      2.79 o 
   5  10   6        3.74        2.51      2.97 o 
   6  10   6       14.56       12.24      3.28 o 
 -10  11   6        0.60        1.17      6.65 o 
  -9  11   6        0.86        6.52      5.94 o 
  -8  11   6       23.46       29.35      4.56 o 
  -7  11   6      216.37      209.64      8.77 o 
  -6  11   6      106.68      107.08      4.04 o 
  -5  11   6        3.03        6.26      3.75 o 
  -4  11   6        6.21        6.06      3.21 o 
  -3  11   6      230.91      213.67      4.36 o 
  -2  11   6      487.32      468.90      7.35 o 
  -1  11   6      316.75      309.45      5.74 o 
   0  11   6      375.78      360.75      5.76 o 
   1  11   6       32.62       29.50      2.47 o 
   2  11   6       55.15       61.41      2.56 o 
   3  11   6      355.22      349.19      6.28 o 
   4  11   6      469.66      464.92      7.36 o 
   5  11   6       27.12       35.05      3.30 o 
   6  11   6        8.18        2.19      3.38 o 
  -9  12   6        9.82        5.50      5.75 o 
  -8  12   6        6.83        6.16      4.24 o 
  -7  12   6        0.07        5.36      3.87 o 
  -6  12   6       67.88       63.14      5.46 o 
  -5  12   6        2.42        4.89      3.77 o 
  -4  12   6       34.44       34.56      3.65 o 
  -3  12   6      378.72      365.38      8.22 o 
  -2  12   6       67.44       74.84      2.34 o 
  -1  12   6       14.64       14.82      2.37 o 
   0  12   6      187.94      186.61      3.99 o 
   1  12   6      172.56      172.77      3.86 o 
   2  12   6      162.11      152.83      3.77 o 
   3  12   6       28.86       28.80      2.82 o 
   4  12   6       36.38       43.68      3.30 o 
   5  12   6        6.41        5.39      3.15 o 
   6  12   6        7.53        6.17      3.48 o 
  -9  13   6        3.03       13.85      5.88 o 
  -8  13   6        0.25        0.41      4.17 o 
  -7  13   6       24.80       28.88      3.69 o 
  -6  13   6      226.16      232.09      9.04 o 
  -5  13   6      193.95      202.78      6.39 o 
  -4  13   6        3.55        6.56      3.51 o 
  -3  13   6      145.96      152.58      5.04 o 
  -2  13   6       86.16       91.91      2.60 o 
  -1  13   6      319.36      315.48      5.98 o 
   0  13   6       50.85       53.44      3.90 o 
   1  13   6       65.68       63.25      3.04 o 
   2  13   6        2.47        4.14      2.53 o 
   3  13   6       13.89       12.16      2.79 o 
   4  13   6      156.79      144.38      4.09 o 
   5  13   6      273.04      261.87      5.67 o 
   6  13   6       13.19       12.81      3.80 o 
  -9  14   6       56.85       64.84     10.53 o 
  -8  14   6       25.13       23.25      4.44 o 
  -7  14   6       35.53       33.95      3.71 o 
  -6  14   6       18.91       15.79      5.22 o 
  -5  14   6      422.23      432.64      9.70 o 
  -4  14   6      767.14      784.25     14.48 o 
  -3  14   6      413.61      408.52      9.08 o 
  -2  14   6      223.79      244.77      5.95 o 
  -1  14   6       61.86       59.11      3.05 o 
   0  14   6      413.77      422.16      6.96 o 
   1  14   6      605.83      593.65      9.05 o 
   2  14   6      994.77      986.06     14.70 o 
   3  14   6      190.18      189.36      4.37 o 
   4  14   6       13.17       14.84      3.14 o 
   5  14   6       66.61       72.79      4.20 o 
  -8  15   6       32.78       33.64      8.09 o 
  -7  15   6        8.13        3.49      7.12 o 
  -6  15   6       25.61       24.88     10.64 o 
  -5  15   6        0.47       -0.21      4.13 o 
  -4  15   6       21.20       22.07      4.03 o 
  -3  15   6        2.49        1.41      3.81 o 
  -2  15   6      289.74      271.65      5.60 o 
  -1  15   6      362.82      351.07      6.68 o 
   0  15   6      125.78      125.00      3.70 o 
   1  15   6        4.47        7.92      3.04 o 
   2  15   6      116.20      124.62      4.34 o 
   3  15   6      272.57      275.69      7.15 o 
   4  15   6       62.02       70.06      3.59 o 
   5  15   6       10.89       12.42      3.76 o 
  -8  16   6       16.97       27.61      8.77 o 
  -7  16   6       21.53       30.97      7.92 o 
  -6  16   6        2.76        2.47      5.81 o 
  -5  16   6       41.87       54.05      6.23 o 
  -4  16   6      149.20      157.00      6.13 o 
  -3  16   6        3.26        1.87      2.80 o 
  -2  16   6       18.85       20.99      3.13 o 
  -1  16   6        9.52        6.98      2.98 o 
   0  16   6        4.20        6.51      2.89 o 
   1  16   6       49.60       50.58      3.34 o 
   2  16   6        7.21        6.04      3.47 o 
   3  16   6       49.78       50.62      2.86 o 
   4  16   6       30.23       28.42      3.65 o 
  -7  17   6       43.38       45.10      8.42 o 
  -6  17   6       89.22      105.68      7.55 o 
  -5  17   6       92.61       93.76      6.13 o 
  -4  17   6       14.66       20.92      5.15 o 
  -3  17   6      179.76      171.63      6.96 o 
  -2  17   6      207.99      210.64      5.36 o 
  -1  17   6      255.21      252.71      5.86 o 
   0  17   6      231.25      236.19      6.08 o 
   1  17   6        0.52        1.38      3.33 o 
   2  17   6       35.02       45.60      3.93 o 
   3  17   6       33.02       41.07      3.41 o 
   4  17   6      190.64      186.65      5.45 o 
  -6  18   6       20.83       26.87      8.22 o 
  -5  18   6       19.25       21.00      5.48 o 
  -4  18   6       37.48       36.28      5.63 o 
  -3  18   6        3.84        1.27      3.71 o 
  -2  18   6        1.00        1.81      2.98 o 
  -1  18   6        7.81        7.99      3.32 o 
   0  18   6       50.07       55.67      3.66 o 
   1  18   6       71.69       76.11      7.32 o 
   2  18   6        3.75        7.11      3.82 o 
   3  18   6        1.16        2.06      4.27 o 
  -5  19   6       83.45       93.53      6.49 o 
  -4  19   6       10.13        6.62      5.30 o 
  -3  19   6       27.61       33.06      3.91 o 
  -2  19   6       84.49       91.76      4.00 o 
  -1  19   6      216.64      223.52      5.96 o 
   0  19   6      109.36      119.72      4.50 o 
   1  19   6       48.23       50.21      4.04 o 
   2  19   6       10.93       13.70      4.52 o 
  -4  20   6      156.26      153.87      5.58 o 
  -3  20   6       87.37       98.02      4.83 o 
  -2  20   6       40.86       45.04      3.70 o 
  -1  20   6       15.35       10.43      3.71 o 
   0  20   6      176.44      189.06      5.60 o 
   1  20   6      225.39      239.76      6.67 o 
 -10   1   7        3.50       20.13      6.94 o 
  -9   1   7       29.66       30.07      6.63 o 
  -8   1   7       26.29       17.29      5.57 o 
  -7   1   7        9.38       12.96      4.96 o 
  -6   1   7      221.09      206.06      8.78 o 
  -5   1   7      140.91      144.43      4.26 o 
  -4   1   7      194.21      201.34      4.49 o 
  -3   1   7       10.25       11.37      2.32 o 
  -2   1   7       70.34       67.17      2.43 o 
  -1   1   7      414.62      416.09      6.73 o 
   0   1   7      120.50      118.45      3.10 o 
   1   1   7      217.21      209.79      4.29 o 
   2   1   7      165.36      150.36      3.16 o 
   3   1   7       22.13       27.64      2.38 o 
   4   1   7      146.34      153.37      5.09 o 
   5   1   7      186.99      193.17      4.84 o 
   6   1   7       41.54       43.16      4.08 o 
 -10   2   7       11.32        6.32      7.06 o 
  -9   2   7       13.18        7.37      5.87 o 
  -8   2   7       24.40       19.65      5.64 o 
  -7   2   7       56.31       55.17      5.52 o 
  -6   2   7        0.36        1.33      2.92 o 
  -5   2   7       18.89       15.21      2.57 o 
  -4   2   7       68.26       60.00      2.88 o 
  -3   2   7      529.49      501.85      7.18 o 
  -2   2   7      340.51      346.65      5.15 o 
  -1   2   7       30.09       37.07      2.22 o 
   0   2   7       15.50       12.15      1.99 o 
   1   2   7      186.68      190.14      4.14 o 
   2   2   7      375.82      389.43      5.62 o 
   3   2   7      199.63      190.14      3.82 o 
   4   2   7       53.25       55.34      2.88 o 
   5   2   7        3.16        3.65      3.38 o 
   6   2   7       13.41       12.48      4.50 o 
 -10   3   7       11.77       18.17      6.92 o 
  -9   3   7        0.03       -2.88      5.95 o 
  -8   3   7        0.15        5.33      5.38 o 
  -7   3   7        3.39        5.10      3.87 o 
  -6   3   7       30.38       38.83      2.74 o 
  -5   3   7      234.45      227.81      5.27 o 
  -4   3   7        8.96       10.21      2.22 o 
  -3   3   7        9.52       12.80      2.15 o 
  -2   3   7        6.38        7.77      1.96 o 
  -1   3   7       57.83       57.89      2.37 o 
   0   3   7      121.57      122.37      3.04 o 
   1   3   7       28.16       26.17      2.25 o 
   2   3   7        0.23        2.10      1.88 o 
   3   3   7        1.24        5.52      2.17 o 
   4   3   7        0.31       -1.32      2.54 o 
   5   3   7       60.72       59.24      3.62 o 
   6   3   7       82.84       88.02      4.84 o 
 -10   4   7        8.83        2.12      6.82 o 
  -9   4   7        0.43       -1.05      6.07 o 
  -8   4   7       32.90       28.22      5.83 o 
  -7   4   7      280.55      272.35      8.53 o 
  -6   4   7      171.67      181.32      6.08 o 
  -5   4   7       77.85       69.34      2.79 o 
  -4   4   7      428.50      405.52      7.10 o 
  -3   4   7      627.26      614.19      8.04 o 
  -2   4   7      362.66      362.10      5.66 o 
  -1   4   7       50.06       51.86      2.41 o 
   0   4   7        3.58        2.93      1.98 o 
   1   4   7      119.20      125.38      3.07 o 
   2   4   7      368.64      380.83      6.04 o 
   3   4   7      490.49      464.36      7.13 o 
   4   4   7      248.07      239.10      5.07 o 
   5   4   7        0.45       -3.38      3.16 o 
   6   4   7      124.60      123.61      4.79 o 
 -10   5   7       12.96       19.29      6.97 o 
  -9   5   7        0.94       -2.99      6.24 o 
  -8   5   7       41.81       44.75     10.34 o 
  -7   5   7      105.65       99.00      8.46 o 
  -6   5   7       77.50       83.38      4.01 o 
  -5   5   7      137.55      141.80      4.88 o 
  -4   5   7      117.00      118.84      3.18 o 
  -3   5   7        0.06        2.16      2.26 o 
  -2   5   7        5.03        5.87      2.25 o 
  -1   5   7      276.80      279.08      5.04 o 
   0   5   7      128.31      132.93      3.22 o 
   1   5   7       92.00       86.05      3.59 o 
   2   5   7        4.68        4.24      2.17 o 
   3   5   7       69.77       76.14      3.10 o 
   4   5   7       22.36       21.28      2.94 o 
   5   5   7       75.02       78.24      4.09 o 
   6   5   7       37.54       36.28      4.11 o 
 -10   6   7        2.42        2.59      7.09 o 
  -9   6   7       16.77       21.61      6.39 o 
  -8   6   7       83.85       87.88     14.95 o 
  -7   6   7        1.52        6.80      7.55 o 
  -6   6   7       11.50       15.18      3.85 o 
  -5   6   7       14.85       16.54      2.88 o 
  -4   6   7      125.27      124.25      3.37 o 
  -3   6   7      163.78      164.12      4.65 o 
  -2   6   7       15.39       19.52      2.36 o 
  -1   6   7       15.53       23.57      2.44 o 
   0   6   7       18.83       15.16      2.38 o 
   1   6   7       48.31       55.23      3.06 o 
   2   6   7       17.30       18.03      2.40 o 
   3   6   7       87.48       80.04      3.10 o 
   4   6   7      111.87      104.94      3.56 o 
   5   6   7       13.31        5.36      3.70 o 
   6   6   7        0.55       -0.53      4.05 o 
 -10   7   7        7.15        1.39      9.54 o 
  -9   7   7        3.10       -5.05      6.17 o 
  -8   7   7       30.89       40.01     16.06 o 
  -7   7   7      251.32      244.96     10.15 o 
  -6   7   7      318.66      308.60      9.15 o 
  -5   7   7      276.93      290.80      7.56 o 
  -4   7   7      289.63      285.96      6.05 o 
  -3   7   7       22.33       23.10      3.27 o 
  -2   7   7      294.34      274.37      5.33 o 
  -1   7   7     1003.99      978.24     14.73 o 
   0   7   7      676.06      656.91      9.49 o 
   1   7   7      336.86      312.64      6.43 o 
   2   7   7      126.14      110.59      3.19 o 
   3   7   7        2.48        6.66      2.60 o 
   4   7   7      161.93      171.86      4.51 o 
   5   7   7      247.07      234.87      5.59 o 
   6   7   7       99.28      106.04      5.32 o 
  -9   8   7       14.65       18.05      6.35 o 
  -8   8   7       44.57       45.84     10.03 o 
  -7   8   7       49.26       54.61      4.70 o 
  -6   8   7       22.09       20.83      3.83 o 
  -5   8   7      166.80      162.45      5.39 o 
  -4   8   7      239.58      222.76      5.08 o 
  -3   8   7      310.61      304.47      6.17 o 
  -2   8   7       40.86       40.22      2.53 o 
  -1   8   7       13.27       15.42      2.57 o 
   0   8   7       18.83       22.42      2.38 o 
   1   8   7        6.89        6.69      2.49 o 
   2   8   7       75.86       86.11      3.11 o 
   3   8   7      164.80      157.55      3.92 o 
   4   8   7      132.88      128.75      4.13 o 
   5   8   7       10.04       13.30      3.47 o 
  -9   9   7       20.72        9.98     14.76 o 
  -8   9   7        0.04       -3.14      5.35 o 
  -7   9   7        0.51       -3.08      3.92 o 
  -6   9   7        6.33        8.97      3.70 o 
  -5   9   7      186.33      196.18      6.50 o 
  -4   9   7       97.44      104.16      3.94 o 
  -3   9   7       27.30       31.12      2.55 o 
  -2   9   7        2.00        1.00      2.45 o 
  -1   9   7       80.49       86.99      2.96 o 
   0   9   7      480.83      467.93      8.25 o 
   1   9   7      218.41      208.00      5.36 o 
   2   9   7        3.04        1.60      2.75 o 
   3   9   7       75.76       75.87      3.49 o 
   4   9   7       92.86      102.27      5.29 o 
   5   9   7       82.07       80.93      4.15 o 
  -9  10   7        7.73       11.19      6.25 o 
  -8  10   7       25.23       28.90      5.54 o 
  -7  10   7        1.48        3.10      3.97 o 
  -6  10   7       78.17       82.60      4.05 o 
  -5  10   7       47.90       52.21      3.23 o 
  -4  10   7       94.14       84.01      2.93 o 
  -3  10   7      300.65      281.45      5.83 o 
  -2  10   7      332.89      339.39      6.77 o 
  -1  10   7      329.03      321.45      5.74 o 
   0  10   7        2.10        3.85      2.46 o 
   1  10   7      551.63      557.38      9.98 o 
   2  10   7      341.04      356.04      6.09 o 
   3  10   7       85.98       84.89      3.75 o 
   4  10   7       45.72       44.81      3.54 o 
   5  10   7        5.30        2.20      3.66 o 
  -9  11   7       14.84       15.44      6.03 o 
  -8  11   7        3.67        5.65      5.10 o 
  -7  11   7        3.61        3.99      7.88 o 
  -6  11   7        1.63       -3.16      4.82 o 
  -5  11   7       36.38       35.13      5.73 o 
  -4  11   7       87.72       81.82      4.46 o 
  -3  11   7       50.66       53.44      3.04 o 
  -2  11   7        3.54        2.37      2.51 o 
  -1  11   7       42.36       41.94      3.44 o 
   0  11   7       49.72       46.12      2.74 o 
   1  11   7       20.05       34.90      3.77 o 
   2  11   7        0.08        2.81      2.58 o 
   3  11   7        0.44        1.53      3.03 o 
   4  11   7        8.38        5.64      3.54 o 
   5  11   7       73.70       79.37      4.40 o 
  -8  12   7        2.61       -2.93     11.66 o 
  -7  12   7       23.45       22.61     11.33 o 
  -6  12   7       12.86       22.79     10.89 o 
  -5  12   7        0.17       -2.45      5.00 o 
  -4  12   7        3.66       -3.80      4.32 o 
  -3  12   7      164.16      168.34      4.35 o 
  -2  12   7      356.95      362.45      7.16 o 
  -1  12   7       89.31       98.06      5.14 o 
   0  12   7        0.02       -1.38      2.58 o 
   1  12   7      161.54      170.01      5.81 o 
   2  12   7      169.61      186.70      6.47 o 
   3  12   7      116.93      105.86      4.12 o 
   4  12   7        1.41       -1.08      3.38 o 
  -8  13   7        1.71       23.77     12.44 o 
  -7  13   7       11.35       -0.17     10.28 o 
  -6  13   7      110.66      106.09      7.03 o 
  -5  13   7      215.33      216.87      8.88 o 
  -4  13   7       79.76       79.65      5.28 o 
  -3  13   7       10.69        8.79      2.28 o 
  -2  13   7       48.50       47.78      3.01 o 
  -1  13   7      305.31      295.08      5.69 o 
   0  13   7      545.35      566.09      8.79 o 
   1  13   7      238.22      235.14      5.73 o 
   2  13   7        3.79       -2.58      3.48 o 
   3  13   7       30.18       27.63      3.44 o 
   4  13   7       93.41      107.45      4.27 o 
  -7  14   7        5.18        2.49     10.61 o 
  -6  14   7        1.23       -8.42      5.70 o 
  -5  14   7        0.14        0.96      5.67 o 
  -4  14   7       27.45       34.86      6.77 o 
  -3  14   7        7.49        7.44      3.16 o 
  -2  14   7        2.97        4.36      2.77 o 
  -1  14   7        5.51        2.35      2.80 o 
   0  14   7        0.10        1.19      3.16 o 
   1  14   7       28.02       27.39      4.06 o 
   2  14   7        0.32       -3.22      3.69 o 
   3  14   7        0.54       -0.55      4.41 o 
  -7  15   7       15.38       -7.65      8.56 o 
  -6  15   7       21.69       18.16      6.35 o 
  -5  15   7       14.81       12.14      6.22 o 
  -4  15   7       14.33       12.90      5.64 o 
  -3  15   7       89.55       97.86      4.46 o 
  -2  15   7       43.08       45.94      4.12 o 
  -1  15   7      213.40      207.87      5.22 o 
   0  15   7       29.40       35.62      4.32 o 
   1  15   7       19.04       20.90      3.71 o 
   2  15   7       25.62       13.18      3.91 o 
   3  15   7       41.36       42.91      4.67 o 
  -6  16   7        5.89        2.83      6.12 o 
  -5  16   7       30.53       23.75      6.28 o 
  -4  16   7       34.08       41.67      8.38 o 
  -3  16   7       60.14       54.64      4.23 o 
  -2  16   7       52.80       57.80      3.58 o 
  -1  16   7       36.25       37.16      3.42 o 
   0  16   7       11.21       10.68      3.43 o 
   1  16   7        6.42        3.51      3.65 o 
   2  16   7       15.23       22.20      4.11 o 
  -5  17   7        8.37        7.72      6.47 o 
  -4  17   7       41.35       43.98      7.02 o 
  -3  17   7       46.62       47.51      4.18 o 
  -2  17   7        8.93        4.23      4.36 o 
  -1  17   7        2.17       -0.06      3.54 o 
   0  17   7      194.87      188.54      5.31 o 
   1  17   7       64.60       70.16      4.51 o 
  -4  18   7       61.97       55.78      6.82 o 
  -3  18   7      197.13      184.71     10.87 o 
  -2  18   7      175.31      185.02      6.95 o 
  -1  18   7       98.44       99.09      4.46 o 
   0  18   7        1.52       -0.17      3.93 o 
  -9   0   8       86.64       73.97     11.11 o 
  -8   0   8       60.71       67.39      6.70 o 
  -7   0   8       16.22        9.22      5.49 o 
  -6   0   8       21.61       24.24      4.44 o 
  -5   0   8      231.09      234.66      6.70 o 
  -4   0   8        2.84        2.78      3.29 o 
  -3   0   8      207.81      208.11      6.50 o 
  -2   0   8      376.45      369.07      8.61 o 
  -1   0   8     1308.21     1277.25     27.15 o 
   0   0   8     1294.58     1209.71     26.27 o 
   1   0   8      112.17      120.19      7.38 o 
   2   0   8      634.43      561.52     15.48 o 
   3   0   8      229.91      223.69      8.73 o 
   4   0   8      218.31      203.08      8.38 o 
   5   0   8       50.56       47.71      7.87 o 
  -9   1   8        0.67        4.77     11.36 o 
  -8   1   8        9.53        7.51      5.57 o 
  -7   1   8        9.06        6.92      3.82 o 
  -6   1   8        0.20       -0.18      2.69 o 
  -5   1   8       45.11       46.03      2.60 o 
  -4   1   8      177.93      172.30      3.83 o 
  -3   1   8      104.28      113.89      3.14 o 
  -2   1   8        0.76        3.62      2.45 o 
  -1   1   8        6.58       12.78      2.95 o 
   0   1   8      356.11      345.33      8.09 o 
   1   1   8      671.30      607.96      9.84 o 
   2   1   8       12.15       13.06      3.44 o 
   3   1   8       13.21        9.73      3.73 o 
   4   1   8        3.16        5.78      4.04 o 
   5   1   8       85.43       80.51      4.95 o 
  -9   2   8        7.82        3.08      6.58 o 
  -8   2   8       17.05       14.91      6.74 o 
  -7   2   8       25.75       28.69      4.77 o 
  -6   2   8        4.99        5.25      3.69 o 
  -5   2   8        5.17        8.69      2.36 o 
  -4   2   8        1.27        3.01      2.29 o 
  -3   2   8        1.43        1.07      2.25 o 
  -2   2   8      139.09      134.64      3.91 o 
  -1   2   8       81.92       88.68      3.56 o 
   0   2   8       31.57       21.95      2.86 o 
   1   2   8        7.50        6.94      3.26 o 
   2   2   8        2.43        5.48      3.14 o 
   3   2   8       91.23       87.31      4.37 o 
   4   2   8        2.01        1.50      3.99 o 
   5   2   8        1.30       -1.19      4.30 o 
  -9   3   8       24.80       27.22      7.41 o 
  -8   3   8        6.89        5.50      5.11 o 
  -7   3   8       46.68       37.15      4.78 o 
  -6   3   8        1.03       -0.31      4.44 o 
  -5   3   8      121.36      123.51      3.68 o 
  -4   3   8       51.68       55.45      3.52 o 
  -3   3   8      132.50      145.29      3.88 o 
  -2   3   8       17.04       17.86      2.62 o 
  -1   3   8       82.31       74.10      3.54 o 
   0   3   8      229.39      236.20      6.17 o 
   1   3   8      280.91      285.66      7.52 o 
   2   3   8       95.88       90.10      3.91 o 
   3   3   8        0.90        4.45      3.32 o 
   4   3   8       45.04       49.05      4.38 o 
  -9   4   8        0.11        0.38      6.61 o 
  -8   4   8       61.70       54.71      5.50 o 
  -7   4   8        0.60       -6.45      4.43 o 
  -6   4   8        5.16        4.85      4.33 o 
  -5   4   8       27.90       34.43      3.49 o 
  -4   4   8        7.47        4.49      2.52 o 
  -3   4   8        2.00        3.97      2.78 o 
  -2   4   8        5.75        5.87      2.90 o 
  -1   4   8       48.92       43.28      3.28 o 
   0   4   8       20.79       19.01      3.44 o 
   1   4   8        0.15        0.77      2.89 o 
   2   4   8        5.21        1.33      3.11 o 
   3   4   8        5.65        6.74      3.45 o 
   4   4   8        0.48        1.73      3.99 o 
  -9   5   8        0.42        1.61      6.52 o 
  -8   5   8       11.94        9.44      4.98 o 
  -7   5   8       29.40       41.09      6.39 o 
  -6   5   8       44.60       44.84      5.19 o 
  -5   5   8       38.09       46.10      3.48 o 
  -4   5   8       37.49       35.08      3.12 o 
  -3   5   8      260.50      253.94      5.80 o 
  -2   5   8       13.07       20.07      3.54 o 
  -1   5   8       28.83       26.81      3.17 o 
   0   5   8      146.90      143.82      4.41 o 
   1   5   8      213.41      210.54      5.14 o 
   2   5   8       79.02       77.77      3.72 o 
   3   5   8       11.95       12.87      3.42 o 
   4   5   8       24.77       29.77      4.97 o 
  -9   6   8        1.22        2.81      6.63 o 
  -8   6   8        0.82        4.26      5.95 o 
  -7   6   8      139.69      137.40      6.33 o 
  -6   6   8       79.01       84.30      5.32 o 
  -5   6   8        2.34        4.26      3.23 o 
  -4   6   8        9.20        6.31      2.88 o 
  -3   6   8      144.68      133.98      4.01 o 
  -2   6   8      361.65      342.51      7.02 o 
  -1   6   8      133.15      135.88      4.98 o 
   0   6   8       26.46       27.80      3.44 o 
   1   6   8        0.40        3.05      3.06 o 
   2   6   8       15.14       14.86      3.30 o 
   3   6   8      153.58      148.13      4.74 o 
   4   6   8      132.16      145.06      5.45 o 
  -8   7   8        0.01       -2.64      5.79 o 
  -7   7   8       10.51       15.47      5.12 o 
  -6   7   8       35.60       36.89      4.66 o 
  -5   7   8       11.66       10.41      3.32 o 
  -4   7   8       15.81       18.00      3.21 o 
  -3   7   8        0.11        1.01      2.81 o 
  -2   7   8       38.01       42.66      3.27 o 
  -1   7   8        7.38       11.68      3.17 o 
   0   7   8        0.30       -0.23      3.20 o 
   1   7   8        0.01        2.42      2.87 o 
   2   7   8        5.92        4.43      3.21 o 
   3   7   8        9.64        2.71      3.55 o 
   4   7   8        5.40        8.62      4.16 o 
  -8   8   8        4.26        0.64      5.95 o 
  -7   8   8        1.88        4.43      5.23 o 
  -6   8   8       29.43       32.46      4.30 o 
  -5   8   8       54.50       58.27      5.13 o 
  -4   8   8        9.75        8.67      3.01 o 
  -3   8   8       32.31       31.72      3.64 o 
  -2   8   8       88.49       89.94      3.83 o 
  -1   8   8      282.18      276.26      6.47 o 
   0   8   8       50.77       51.11      3.47 o 
   1   8   8        2.86        9.43      3.48 o 
   2   8   8      183.99      175.09      5.16 o 
   3   8   8      133.09      135.12      4.98 o 
   4   8   8       23.43       26.02      4.57 o 
  -8   9   8       13.51       15.31      5.77 o 
  -7   9   8        0.65        3.01      5.24 o 
  -6   9   8       11.20       11.49      4.22 o 
  -5   9   8       61.87       58.35      3.47 o 
  -4   9   8       34.50       36.70      4.05 o 
  -3   9   8       76.52       79.82      4.12 o 
  -2   9   8       31.17       26.66      3.13 o 
  -1   9   8       14.09       18.35      3.29 o 
   0   9   8      109.84      105.43      3.73 o 
   1   9   8      181.54      181.10      4.97 o 
   2   9   8       62.72       60.79      3.63 o 
   3   9   8        2.09        2.70      4.23 o 
  -7  10   8       13.52       14.43     11.33 o 
  -6  10   8        0.61       -0.91      3.14 o 
  -5  10   8       17.27       16.70      3.34 o 
  -4  10   8       15.56       18.04      3.02 o 
  -3  10   8       12.36       14.42      3.54 o 
  -2  10   8       17.25       21.12      3.16 o 
  -1  10   8        3.54       -0.20      3.00 o 
   0  10   8        0.27       -0.44      3.17 o 
   1  10   8        3.17        8.13      5.21 o 
   2  10   8        4.12        3.65      5.48 o 
   3  10   8        6.42       -1.83      3.50 o 
  -7  11   8        1.65        8.46     10.56 o 
  -6  11   8       66.79       65.92      7.59 o 
  -5  11   8       42.11       41.59      4.08 o 
  -4  11   8       86.18       88.67      5.17 o 
  -3  11   8      151.99      156.94      7.00 o 
  -2  11   8        1.17       -4.56      3.04 o 
  -1  11   8       22.97       22.39      3.44 o 
   0  11   8       61.58       70.27      4.13 o 
   1  11   8      125.55      128.84      5.32 o 
   2  11   8      113.44      112.02      4.94 o 
  -7  12   8       18.50       25.33      8.87 o 
  -6  12   8       17.74       17.91      8.23 o 
  -5  12   8       30.91       31.81      4.34 o 
  -4  12   8        6.77       10.14      3.98 o 
  -3  12   8        5.65        8.28      5.27 o 
  -2  12   8       72.12       64.96      3.60 o 
  -1  12   8       39.31       37.55      3.73 o 
   0  12   8        6.46        6.18      3.76 o 
   1  12   8       12.25       11.50      3.97 o 
   2  12   8       50.19       52.32      4.61 o 
  -6  13   8        4.52        8.55      8.42 o 
  -5  13   8      101.30      109.67      9.67 o 
  -4  13   8      117.58      124.07      6.03 o 
  -3  13   8        2.10        4.00      4.61 o 
  -2  13   8        4.17        3.57      3.14 o 
  -1  13   8        9.60        5.38      3.50 o 
   0  13   8       38.90       38.57      3.99 o 
   1  13   8       34.89       34.77      4.40 o 
  -5  14   8       25.94       26.34      8.25 o 
  -4  14   8       30.21       32.32      8.16 o 
  -3  14   8      117.58      129.38      6.15 o 
  -2  14   8      202.18      197.43      5.52 o 
  -1  14   8      270.01      269.18      6.73 o 
   0  14   8       31.85       30.79      4.04 o 
  -4  15   8       17.25       22.76     11.19 o 
  -3  15   8       49.74       55.38      5.24 o 
  -2  15   8       24.81       14.29      4.49 o 
  -1  15   8       30.36       30.41      3.92 o 
  -7   1   9       34.82       38.65      7.68 o 
  -6   1   9        1.64       -2.43      4.33 o 
  -5   1   9        9.58        7.47      3.26 o 
  -4   1   9       91.94       90.52      3.48 o 
  -3   1   9      121.09      123.45      4.54 o 
  -2   1   9       41.97       47.32      3.56 o 
  -1   1   9        0.22        0.24      3.90 o 
   0   1   9       25.77       31.72      4.20 o 
   1   1   9       17.46       24.65      3.79 o 
   2   1   9       92.53       93.76      4.65 o 
  -7   2   9        4.38       -6.31      6.50 o 
  -6   2   9       28.11       31.78      3.58 o 
  -5   2   9        1.30       -4.95      3.35 o 
  -4   2   9        9.47        6.80      3.25 o 
  -3   2   9        0.05        1.71      2.87 o 
  -2   2   9       29.86       24.35      3.17 o 
  -1   2   9       37.95       40.77      4.13 o 
   0   2   9       21.28       18.40      4.53 o 
   1   2   9       25.26       26.01      3.54 o 
   2   2   9        1.25        1.10      3.83 o 
  -7   3   9        6.55        5.35      5.22 o 
  -6   3   9       16.62       18.64      3.53 o 
  -5   3   9        8.83       15.83      3.43 o 
  -4   3   9       34.41       32.60      3.49 o 
  -3   3   9        0.35       -0.23      4.41 o 
  -2   3   9        0.19       -0.61      3.34 o 
  -1   3   9        8.55        6.40      3.96 o 
   0   3   9        0.39        6.58      4.62 o 
   1   3   9        7.25        8.38      3.38 o 
   2   3   9        2.99        1.72      3.57 o 
  -7   4   9        5.10        5.40      6.32 o 
  -6   4   9      121.58      120.53      4.45 o 
  -5   4   9      143.03      143.64      6.70 o 
  -4   4   9       20.13       28.29      3.46 o 
  -3   4   9        9.32        9.29      3.38 o 
  -2   4   9       75.57       83.33      4.56 o 
  -1   4   9      125.04      127.86      5.09 o 
   0   4   9       61.97       66.41      5.09 o 
   1   4   9       26.47       23.78      3.48 o 
   2   4   9        6.70        4.48      3.68 o 
  -7   5   9       53.68       50.64      6.03 o 
  -6   5   9       25.84       28.94      3.64 o 
  -5   5   9        6.18        3.53      3.42 o 
  -4   5   9       63.11       70.10      4.70 o 
  -3   5   9       27.83       21.68      3.47 o 
  -2   5   9       28.20       33.84      4.21 o 
  -1   5   9        8.57        8.58      4.04 o 
   0   5   9       18.52       20.13      4.15 o 
   1   5   9       21.99       18.81      4.50 o 
   2   5   9       72.09       71.03      4.17 o 
  -7   6   9       78.99       75.63      6.31 o 
  -6   6   9       17.40       23.03      4.29 o 
  -5   6   9       15.32       21.00      3.77 o 
  -4   6   9        2.17        5.01      3.58 o 
  -3   6   9       19.23       18.89      3.44 o 
  -2   6   9       62.97       66.79      4.08 o 
  -1   6   9       25.81       27.32      4.03 o 
   0   6   9       48.72       43.98      5.16 o 
   1   6   9       22.32       19.55      4.17 o 
  -6   7   9       42.45       34.47      4.44 o 
  -5   7   9       43.79       39.24      3.90 o 
  -4   7   9      155.55      149.81      5.06 o 
  -3   7   9      142.38      139.57      5.02 o 
  -2   7   9       38.17       43.01      4.11 o 
  -1   7   9        0.23       -1.53      4.06 o 
   0   7   9       32.54       37.83      4.61 o 
   1   7   9       49.88       57.55      4.44 o 
  -6   8   9       68.45       64.39      4.60 o 
  -5   8   9        5.62        5.99      3.63 o 
  -4   8   9        0.71        1.12      3.55 o 
  -3   8   9       43.58       45.64      4.08 o 
  -2   8   9      105.55      101.80      4.74 o 
  -1   8   9       42.31       42.06      4.36 o 
   0   8   9        0.67        6.71      5.37 o 
   1   8   9        0.69        4.46      4.20 o 
  -5   9   9       42.84       42.00      3.80 o 
  -4   9   9        5.80        3.04      5.72 o 
  -3   9   9       15.27       21.47      3.74 o 
  -2   9   9       38.38       37.17      4.56 o 
  -1   9   9       46.24       44.75      4.50 o 
   0   9   9        0.10        3.15      4.45 o 
  -4  10   9       46.18       42.52      3.77 o 
  -3  10   9        0.22       -0.12      3.61 o 
  -2  10   9       16.07       13.09      4.00 o 
  -1  10   9       95.36      109.12      5.19 o 
  -3  11   9        7.23        3.29      3.65 o 
  -2  11   9        0.97        1.38      3.92 o 
                                                 
